# Supplementary material for: Hypoxia-induced MTA1 promotes MC3T3 osteoblast growth but suppresses MC3T3 osteoblast differentiation
Source: Eur J Med Res. 2015 Feb 3;20(1):10. doi: 10.1186/s40001-015-0084-x (PMC4324858; doi:10.1186/s40001-015-0084-x)
Supplement: Additional file 1: — Microarray data from MC3T3 after HIF-1α silencing under hypoxia condition. [file 40001_2015_84_MOESM1_ESM.xls]

## Sheet: All Targets Value
All Targets Value (Entities where at least 5 out of 6 samples have values greater than or equal to Lower cut-off: 100.0) # Column A: SEQ_ID, the sequence identifier. # Column B~C: Normalized intensity of each group # Column D~I: Normalized intensity of each sample, the gene expression summary value for the gene. # Column J~T: Annotations to each probe, including GENE_NAME, DESCRIPTION, CHROMOSOME…
	Group-Normalized Intensity		Normalized Intensity						Annotations
SEQ_ID	[Normal](normalized)	[Transfection](normalized)	[Normal1, Normal](normalized)	[Normal2, Normal](normalized)	[Normal3, Normal](normalized)	[Transfection1, Transfection](normalized)	[Transfection2, Transfection](normalized)	[Transfection3, Transfection](normalized)	GENE_NAME	DESCRIPTION	CHROMOSOME	START	STOP	GO biological process	GO cellular component	GO molecular function	UniGene	TIGRID	EnsemblID
AB000096	197.29	188.705	166.608	252.969	172.292	225.652	124.136	216.328	Gata2	Mus musculus mRNA for GATA-2 protein, complete cds.	chr6	88143884	88157023	GO:0001709(cell fate determination);GO:0006350(transcription);GO:0006355(regulation of transcription, DNA-dependent);GO:0006909(phagocytosis);GO:0030154(cell differentiation);GO:0030182(neuron differentiation);GO:0048469(cell maturation);GO:0050766(positive regulation of phagocytosis)	GO:0005634(nucleus)	GO:0003677(DNA binding);GO:0003700(transcription factor activity);GO:0005515(protein binding);GO:0008270(zinc ion binding);GO:0046872(metal ion binding)	Mm.272747	TC1576139	ENSMUST00000015197
AB000490	110.246	311.755	110.372	102.078	118.289	150.697	548.562	236.007	Nr5a1	Mus musculus mRNA for ELP3, complete cds.	chr2	38548179	38567754	GO:0001553(luteinization);GO:0006350(transcription);GO:0006355(regulation of transcription, DNA-dependent);GO:0006357(regulation of transcription from RNA polymerase II promoter);GO:0008584(male gonad development);GO:0009888(tissue development);GO:0030154(cell differentiation);GO:0030325(adrenal gland development);GO:0045944(positive regulation of transcription from RNA polymerase II promoter)	GO:0005634(nucleus)	GO:0003677(DNA binding);GO:0003700(transcription factor activity);GO:0003707(steroid hormone receptor activity);GO:0004872(receptor activity);GO:0004879(ligand-dependent nuclear receptor activity);GO:0005515(protein binding);GO:0008270(zinc ion binding);GO:0008289(lipid binding);GO:0016563(transcriptional activator activity);GO:0046872(metal ion binding)	Mm.31387	TC1583024///NP045959	ENSMUST00000028084
AB001425	152.455	122.18	190.371	119.574	147.42	110.991	71.5914	183.959	Stard9	Mus musculus mRNA for motor domain of KIF16A, partial cds.	chr2	120490678	120504039	GO:0007017(microtubule-based process);GO:0007018(microtubule-based movement)	GO:0005871(kinesin complex);GO:0005874(microtubule);GO:0005875(microtubule associated complex)	GO:0000166(nucleotide binding);GO:0003774(motor activity);GO:0003777(microtubule motor activity);GO:0005524(ATP binding)	Mm.389390///Mm.444550	TC1615348///TC1586652///NP050533	ENSMUST00000094652///ENSMUST00000028734///ENSMUST00000070420
AB001435	131.962	320.745	141.762	96.5495	157.574	348.082	147.69	466.464	Kif7	Mus musculus mRNA for motor domain of KIF7, partial cds.	chr7	86855740	86858774	GO:0007017(microtubule-based process);GO:0007018(microtubule-based movement)	GO:0005871(kinesin complex);GO:0005874(microtubule);GO:0005875(microtubule associated complex)	GO:0000166(nucleotide binding);GO:0003774(motor activity);GO:0003777(microtubule motor activity);GO:0005524(ATP binding)	Mm.101633	TC1615315	ENSMUST00000059836
AB001539	848.209	170.093	944.5	551.717	1048.41	59.4903	314.017	136.773	Grwd1	Mus musculus mRNA for A301 protein, complete cds.	chr7	53080599	53086314		GO:0005634(nucleus)		Mm.274847	TC1723279	ENSMUST00000098448
AB001750	217.03	118.842	273.427	187.983	189.68	126.379	145.756	84.391	Rabep1	Mus musculus mRNA for neurocrescin, complete cds.	chr11	70658426	70754442	GO:0006810(transport);GO:0006897(endocytosis);GO:0006915(apoptosis);GO:0015031(protein transport)	GO:0005768(endosome)	GO:0005096(GTPase activator activity);GO:0008083(growth factor activity)	Mm.7087	TC1579985///TC1597708	ENSMUST00000076270
AB001926	906.944	247.654	696.807	1234.41	789.613	279.207	239.424	224.332	Hspa4l	Mus musculus mRNA for APG-1B, complete cds.	chr3	40564696	40594287	GO:0006457(protein folding);GO:0006986(response to unfolded protein)	GO:0005634(nucleus);GO:0005737(cytoplasm)	GO:0000166(nucleotide binding);GO:0005524(ATP binding)	Mm.39330	TC1588057///TC1576803///TC1721663	ENSMUST00000077083
AB003502	1543.65	324.96	1632.23	1391.62	1607.08	150.52	635.713	188.647	Gspt1	Mus musculus mRNA for Guanine Nucleotide Regulatory Protein, partial cds.	chr16	11220491	11254089	GO:0000082(G1/S transition of mitotic cell cycle);GO:0000184(mRNA catabolic process, nonsense-mediated decay);GO:0006355(regulation of transcription, DNA-dependent);GO:0006412(translation)	GO:0005622(intracellular);GO:0005634(nucleus)	GO:0000166(nucleotide binding);GO:0003677(DNA binding);GO:0003746(translation elongation factor activity);GO:0003747(translation release factor activity);GO:0003924(GTPase activity);GO:0005515(protein binding);GO:0005525(GTP binding)	Mm.325827///Mm.391791	TC1589890///TC1608668///TC1572101	ENSMUST00000080030
AB004048	245.057	299.416	354.181	180.706	200.282	288.038	217.655	392.555	Nnat	Mus musculus mRNA for neuronatin, complete cds.	chr2	157385875	157388255	GO:0007275(multicellular organismal development)			Mm.233903	TC1582095	ENSMUST00000088484
AB005662	550.767	663.261	577.544	832.435	242.323	1171.1	140.592	678.088	Mapk8ip3	Mus musculus mRNA for JNK/SAPK-associated protein-1, complete cds.	chr17	25035072	25073907	GO:0007254(JNK cascade);GO:0007257(activation of JNK activity);GO:0007411(axon guidance);GO:0007585(respiratory gaseous exchange);GO:0008104(protein localization);GO:0016192(vesicle-mediated transport);GO:0030900(forebrain development);GO:0046328(regulation of JNK cascade)	GO:0005625(soluble fraction);GO:0005737(cytoplasm);GO:0005790(smooth endoplasmic reticulum);GO:0005886(plasma membrane);GO:0030425(dendrite);GO:0030673(axolemma)	GO:0005078(MAP-kinase scaffold activity);GO:0005515(protein binding);GO:0016301(kinase activity);GO:0019894(kinesin binding);GO:0019901(protein kinase binding)	Mm.43081	TC1588130	ENSMUST00000088345
AB005909	163.171	122.274	124.605	91.6738	273.233	116.694	150.008	100.121	Dmbt1	Mus musculus mRNA for vomeroglandin, complete cds.	chr7	138175589	138265142	GO:0001824(blastocyst development);GO:0001833(inner cell mass cell proliferation);GO:0030858(positive regulation of epithelial cell differentiation)	GO:0005578(proteinaceous extracellular matrix);GO:0005622(intracellular);GO:0016020(membrane);GO:0016021(integral to membrane)	GO:0005044(scavenger receptor activity)	Mm.4138	NP380648	ENSMUST00000084509
AB006103	107.3	471.603	131.38	122.008	68.5121	438.308	540.916	435.585	Arx	Mus musculus mRNA for Arx homeoprotein, complete cds.	chrX	90531860	90543694	GO:0001764(neuron migration);GO:0006350(transcription);GO:0006355(regulation of transcription, DNA-dependent);GO:0007275(multicellular organismal development);GO:0030900(forebrain development);GO:0042127(regulation of cell proliferation);GO:0045449(regulation of transcription)	GO:0005634(nucleus);GO:0005667(transcription factor complex)	GO:0003677(DNA binding);GO:0003700(transcription factor activity)	Mm.275547	TC1580899	ENSMUST00000046565
AB007407	170.435	248.294	184.024	177.096	150.183	259.727	307.237	177.919	Mzf1	Mus musculus mRNA for myeloid zinc finger protein-2, complete cds.	chr7	13628498	13639033	GO:0006355(regulation of transcription, DNA-dependent)	GO:0005622(intracellular);GO:0005634(nucleus)	GO:0003676(nucleic acid binding);GO:0003700(transcription factor activity);GO:0008270(zinc ion binding);GO:0046872(metal ion binding)	Mm.10103	TC1585507	ENSMUST00000069289
AB011812	516.628	992.861	385.337	368.564	795.984	2284.89	345.37	348.328	Prkcd	Mus musculus mRNA for PKC delta II, complete cds.	chr14	31408554	31423496	GO:0006468(protein amino acid phosphorylation);GO:0007242(intracellular signaling cascade);GO:0016064(immunoglobulin mediated immune response);GO:0042100(B cell proliferation)	GO:0005634(nucleus);GO:0005737(cytoplasm);GO:0016020(membrane)	GO:0000166(nucleotide binding);GO:0004672(protein kinase activity);GO:0004674(protein serine/threonine kinase activity);GO:0005524(ATP binding);GO:0008022(protein C-terminus binding);GO:0008047(enzyme activator activity);GO:0008270(zinc ion binding);GO:0016301(kinase activity);GO:0016740(transferase activity);GO:0019899(enzyme binding);GO:0019992(diacylglycerol binding);GO:0046872(metal ion bindi…	Mm.2314	TC1595933///NP1489545	ENSMUST00000022521
AB012265	994.904	255.316	1124.75	1096.54	763.417	151.168	233.658	381.123	Wiz	Mus musculus mRNA for wizL, complete cds.	chr17	32491005	32506361		GO:0005622(intracellular);GO:0005634(nucleus)	GO:0003676(nucleic acid binding);GO:0008270(zinc ion binding);GO:0046872(metal ion binding)	Mm.274948	TC1588237///TC1610733	ENSMUST00000087699///ENSMUST00000087703
AB012393	103.126	468.914	104.822	97.3823	107.175	236.107	200.177	970.459	Itpr2	Mus musculus TIPR mRNA for inositol 1,4,5 trisphosphate receptor type2, complete cds.	chr6	146369939	146450434	GO:0006810(transport);GO:0006811(ion transport);GO:0006812(cation transport);GO:0006816(calcium ion transport)	GO:0005783(endoplasmic reticulum);GO:0016020(membrane);GO:0016021(integral to membrane)	GO:0004872(receptor activity);GO:0005216(ion channel activity);GO:0005220(inositol 1,4,5-triphosphate-sensitive calcium-release channel activity);GO:0005261(cation channel activity);GO:0005262(calcium channel activity);GO:0005509(calcium ion binding)	Mm.393003///Mm.7800	TC1580246///TC1605946///TC1613331	ENSMUST00000053273
AB012601	604.38	507.252	372.657	646.124	794.358	292.379	233.057	996.321	Arntl	Mus musculus mRNA for BMAL1b', complete cds.	chr7	120424163	120457636	GO:0000060(protein import into nucleus, translocation);GO:0000160(two-component signal transduction system (phosphorelay));GO:0006350(transcription);GO:0006355(regulation of transcription, DNA-dependent);GO:0007165(signal transduction);GO:0007623(circadian rhythm);GO:0042176(regulation of protein catabolic process);GO:0045449(regulation of transcription)	GO:0005634(nucleus)	GO:0000155(two-component sensor activity);GO:0003677(DNA binding);GO:0003700(transcription factor activity);GO:0004871(signal transducer activity);GO:0004872(receptor activity);GO:0005515(protein binding);GO:0030528(transcription regulator activity)	Mm.440371	TC1577063	ENSMUST00000084703
AB012727	219.96	285.584	151.802	278.323	229.754	52.6647	322.493	481.596	N/A	Mus musculus C184L-22 mRNA, complete cds.	chr19	5728086	5731721
AB012808	461.073	351.226	757.702	167.065	458.451	709.867	218.449	125.363	Slc22a17	Mus musculus mRNA for mBOCT, complete cds.	chr14	55525577	55531570	GO:0006418(tRNA aminoacylation for protein translation);GO:0006810(transport)	GO:0005615(extracellular space);GO:0016020(membrane);GO:0016021(integral to membrane)	GO:0004812(aminoacyl-tRNA ligase activity);GO:0004872(receptor activity);GO:0005215(transporter activity);GO:0005524(ATP binding)	Mm.27435	TC1633845///TC1589144	ENSMUST00000078122///ENSMUST00000050772
AB013465	99.0955	167.487	105.957	91.1744	100.156	188.139	184.533	129.789	Cyth1	Mus musculus CLM1-B mRNA for cytohesin 1, 5'UTR.	chr11	118054928	118063784		GO:0005622(intracellular)	GO:0005085(guanyl-nucleotide exchange factor activity);GO:0005086(ARF guanyl-nucleotide exchange factor activity);GO:0005515(protein binding)	Mm.86413	TC1708757///TC1575774	ENSMUST00000100181///ENSMUST00000017276
AB014889	291.532	335.352	370.314	277.824	226.457	254.41	428.779	322.866	Nr4a2	Mus musculus mRNA for Nurr2, complete cds.	chr2	56960566	56976413	GO:0006350(transcription);GO:0006355(regulation of transcription, DNA-dependent);GO:0007399(nervous system development);GO:0030182(neuron differentiation);GO:0042053(regulation of dopamine metabolic process);GO:0045944(positive regulation of transcription from RNA polymerase II promoter)	GO:0005634(nucleus)	GO:0003677(DNA binding);GO:0003700(transcription factor activity);GO:0003707(steroid hormone receptor activity);GO:0004872(receptor activity);GO:0004879(ligand-dependent nuclear receptor activity);GO:0005515(protein binding);GO:0008270(zinc ion binding);GO:0046872(metal ion binding)	Mm.3507	TC1598298	ENSMUST00000028166
AB015206	184.357	396.484	151.466	296.789	104.814	261.395	104.419	823.638	Klk6	Mus musculus mRNA for serine protease (BSP), complete cds.	chr7	51079913	51087156	GO:0006508(proteolysis);GO:0007417(central nervous system development);GO:0016540(protein autoprocessing);GO:0030574(collagen catabolic process);GO:0042445(hormone metabolic process);GO:0042552(myelination);GO:0042982(amyloid precursor protein metabolic process)	GO:0005576(extracellular region);GO:0005615(extracellular space);GO:0005737(cytoplasm)	GO:0004252(serine-type endopeptidase activity);GO:0004263(chymotrypsin activity);GO:0004295(trypsin activity);GO:0005515(protein binding);GO:0008233(peptidase activity);GO:0016787(hydrolase activity)	Mm.3944	TC1585094	ENSMUST00000005896
AB015424	487.87	217.662	301.927	483.921	677.763	201.172	319.709	132.106	Dtx2	Mus musculus mRNA for Deltex2deltaE, complete cds.	chr5	136470746	136508734	GO:0007219(Notch signaling pathway)	GO:0005634(nucleus)	GO:0005515(protein binding);GO:0008270(zinc ion binding);GO:0046872(metal ion binding)	Mm.275574	NP1082590	ENSMUST00000005072
AB016227	128.145	729.501	61.2092	181.627	141.599	302.503	247.927	1638.07	Klk11	Mus musculus mRNA for hippostasin prostate type, complete cds.	chr7	51029986	51034632	GO:0006508(proteolysis)	GO:0005576(extracellular region);GO:0005615(extracellular space)	GO:0004252(serine-type endopeptidase activity);GO:0004263(chymotrypsin activity);GO:0004295(trypsin activity);GO:0008233(peptidase activity);GO:0016787(hydrolase activity)	Mm.154276	TC1586339	ENSMUST00000080211
AB016248	1140.38	199.286	1405.53	1240.78	774.846	245.759	218.514	133.586	Sc5d	Mus musculus mRNA for sterol-C5-desaturase, complete cds.	chr9	42062259	42072283	GO:0006694(steroid biosynthetic process);GO:0008152(metabolic process);GO:0008610(lipid biosynthetic process);GO:0016126(sterol biosynthetic process)	GO:0005783(endoplasmic reticulum);GO:0016020(membrane);GO:0016021(integral to membrane)	GO:0003824(catalytic activity);GO:0005506(iron ion binding);GO:0016491(oxidoreductase activity)	Mm.392107///Mm.32700	TC1664619///TC1693543	ENSMUST00000052725
AB016516	114.992	219.636	94.2357	112.254	138.487	140.082	311.44	207.387	Fgf5	Mus musculus mRNA for FGF-5S, complete cds.	chr5	98683202	98706049	GO:0000074(regulation of progression through cell cycle);GO:0007165(signal transduction);GO:0008283(cell proliferation);GO:0010001(glial cell differentiation)	GO:0005615(extracellular space)	GO:0005104(fibroblast growth factor receptor binding);GO:0008083(growth factor activity)	Mm.5055	TC1586449	ENSMUST00000031280
AB016773	129.447	524.201	171.912	95.3386	121.089	171.248	1223.29	178.064	N/A	Mus musculus mRNA for Truncated Notch4/int3 oncoprotein:Z16, partial cds.	chr17	34363119	34723154
AB017344	998.198	116.701	925.656	1014.04	1054.89	139.418	101.698	108.987	Smarcb1	Mus musculus Ini1 27deletion mRNA for Integrase interactor, complete cds.	chr10	75359519	75384333	GO:0001824(blastocyst development);GO:0001835(blastocyst hatching);GO:0006338(chromatin remodeling);GO:0006350(transcription);GO:0006355(regulation of transcription, DNA-dependent);GO:0007049(cell cycle);GO:0008285(negative regulation of cell proliferation);GO:0016568(chromatin modification);GO:0030154(cell differentiation);GO:0045090(retroviral genome replication);GO:0045786(negative regulation …	GO:0000228(nuclear chromosome);GO:0005634(nucleus);GO:0016514(SWI/SNF complex)	GO:0005515(protein binding)	Mm.279751	TC1602180	ENSMUST00000000925
AB018414	526.424	266.665	414.195	702.74	462.336	186.978	472.469	140.548	Gab2	Mus musculus mRNA for Gab2, complete cds.	chr7	104230260	104453546	GO:0007229(integrin-mediated signaling pathway);GO:0016477(cell migration)		GO:0004872(receptor activity);GO:0005515(protein binding)	Mm.42033	TC1587768	ENSMUST00000004622
AB018574	340.814	303.722	383.859	326.514	312.069	324.335	251.857	334.975	Cdc7	Mus musculus muCdc7 mRNA, complete cds.	chr5	107393340	107413450	GO:0006468(protein amino acid phosphorylation);GO:0007049(cell cycle);GO:0051301(cell division)	GO:0005634(nucleus)	GO:0000166(nucleotide binding);GO:0004672(protein kinase activity);GO:0004674(protein serine/threonine kinase activity);GO:0005524(ATP binding);GO:0016301(kinase activity);GO:0016740(transferase activity)	Mm.20842	TC1604556///NP047170///NP1489254	ENSMUST00000031221
AB019003	378.504	600.525	277.404	444.313	413.794	490.456	837.839	473.278	Abcc5	Mus musculus MRP5 mRNA, complete cds.	chr16	20331986	20426467	GO:0006810(transport)	GO:0005624(membrane fraction);GO:0016020(membrane);GO:0016021(integral to membrane)	GO:0000166(nucleotide binding);GO:0005524(ATP binding);GO:0016887(ATPase activity);GO:0017111(nucleoside-triphosphatase activity);GO:0042626(ATPase activity, coupled to transmembrane movement of substances)	Mm.20845	TC1609945///NP045869	ENSMUST00000077867///ENSMUST00000096199
AB020063	938.791	219.614	979.414	1105.48	731.476	224.522	148.696	285.625	Keap1	Mus musculus Keap1 mRNA, complete cds.	chr9	21034510	21043380	GO:0001701(in utero embryonic development);GO:0006350(transcription);GO:0006355(regulation of transcription, DNA-dependent);GO:0045449(regulation of transcription);GO:0045604(regulation of epidermal cell differentiation)	GO:0005634(nucleus);GO:0005737(cytoplasm);GO:0005783(endoplasmic reticulum)	GO:0005515(protein binding);GO:0030528(transcription regulator activity)	Mm.248266	TC1587403	ENSMUST00000071128
AB022179	1135.82	120.444	1446.5	1060.57	900.406	110.872	179.662	70.7984	Stk16	Mus musculus mRNA for F5-2, complete cds.	chr1	75207446	75212181	GO:0006468(protein amino acid phosphorylation)	GO:0016020(membrane)	GO:0000166(nucleotide binding);GO:0004672(protein kinase activity);GO:0004674(protein serine/threonine kinase activity);GO:0005524(ATP binding);GO:0016301(kinase activity);GO:0016740(transferase activity)	Mm.17461	TC1575119///TC1586029	ENSMUST00000027401
AB023485	796.175	366.723	674.185	587.802	1126.54	448.44	199.63	452.097	Tcerg1	Mus musculus mRNA for transcription factor CA150b, complete cds.	chr18	42671140	42735439	GO:0006350(transcription);GO:0006355(regulation of transcription, DNA-dependent)	GO:0005634(nucleus);GO:0016363(nuclear matrix)	GO:0003700(transcription factor activity);GO:0005515(protein binding)	Mm.270511	TC1589328	ENSMUST00000025375
AB024427	571.108	120.22	495.33	554.558	663.436	144.041	112.314	104.306	Rnf11	Mus musculus mRNA for Sid1669p, complete cds.	chr4	109125461	109149588	GO:0006511(ubiquitin-dependent protein catabolic process);GO:0042787(protein ubiquitination during ubiquitin-dependent protein catabolic process)	GO:0000151(ubiquitin ligase complex)	GO:0005515(protein binding);GO:0008270(zinc ion binding);GO:0046872(metal ion binding)	Mm.172605	TC1576880	ENSMUST00000064167
AB026551	1193.8	192.88	858.223	1264.62	1458.57	105.248	346.797	126.594	Nfkbiz	Mus musculus INAP mRNA for IL-1 inducible nuclear ankyrin-repeat protein, complete cds.	chr16	55811490	55822251	GO:0006355(regulation of transcription, DNA-dependent);GO:0006954(inflammatory response)	GO:0005634(nucleus)	GO:0003677(DNA binding);GO:0003700(transcription factor activity)	Mm.247272	TC1576131	ENSMUST00000036273
AB026810	141.788	108.885	138.27	167.445	119.65	106.765	90.703	129.186	Syt6	Mus musculus mRNA for synaptotagmin VIdeltaTM2, complete cds.	chr3	103379203	103434892	GO:0006810(transport)	GO:0008021(synaptic vesicle);GO:0016020(membrane);GO:0016021(integral to membrane);GO:0045202(synapse)	GO:0005215(transporter activity);GO:0005509(calcium ion binding);GO:0046872(metal ion binding)	Mm.88818	NP378651	ENSMUST00000090697
AB026997	2024.7	416.687	1722.63	2308.03	2043.43	897.207	183.599	169.256	Cast	Mus musculus CAST mRNA for calpastatin, complete cds.	chr13	74833338	74946208	GO:0030163(protein catabolic process)	GO:0005575(cellular_component)	GO:0004866(endopeptidase inhibitor activity);GO:0004869(cysteine protease inhibitor activity);GO:0030161(calpain inhibitor activity)	Mm.29163	NP375598	ENSMUST00000065629
AB029144	644.228	188.232	657.202	631.488	643.993	135.576	140.83	288.289	Psmd4	Mus musculus mRNA for pUb-R3, complete cds.	chr3	94836626	94846467	GO:0008150(biological_process)	GO:0005575(cellular_component);GO:0005829(cytosol);GO:0043234(protein complex)	GO:0003674(molecular_function)	Mm.2261	TC1592834///TC1629587	ENSMUST00000071664
AB029145	129.976	322.652	162.652	118.333	108.944	610.748	287.222	69.9863	Psmd4	Mus musculus mRNA for pUb-R4, complete cds.	chr3	94836844	94846467	GO:0008150(biological_process)	GO:0005575(cellular_component);GO:0005829(cytosol);GO:0043234(protein complex)	GO:0003674(molecular_function)	Mm.2261	TC1592834///TC1629587	ENSMUST00000071664
AB029146	719.535	387.997	1251.43	456.201	450.971	143.689	748.999	271.303	Psmd4	Mus musculus mRNA for pUb-R5, complete cds.	chr3	94837554	94846467	GO:0008150(biological_process)	GO:0005575(cellular_component);GO:0005829(cytosol);GO:0043234(protein complex)	GO:0003674(molecular_function)	Mm.2261	TC1592834///TC1629587	ENSMUST00000071664
AB029482	158.146	114.143	191.918	128.952	153.567	117.165	122.108	103.156	Mapkbp1	Mus musculus mRNA for JNK-binding protein JNKBP1, complete cds.	chr2	119798434	119853132	GO:0007256(activation of JNKK activity)	GO:0005575(cellular_component)	GO:0005515(protein binding);GO:0016301(kinase activity)	Mm.330501	TC1598117///TC1579862	ENSMUST00000102506
AB029502	115.843	198.07	99.9806	141.152	106.398	105.199	284.152	204.858	Kcnj6	Mus musculus mRNA for G-protein-gated inwardly rectifying potassium channel subunit Kir3.2d, complete cds.	chr16	94982686	95078297	GO:0006810(transport);GO:0006811(ion transport);GO:0006813(potassium ion transport);GO:0042403(thyroid hormone metabolic process)	GO:0005887(integral to plasma membrane);GO:0016020(membrane);GO:0016021(integral to membrane)	GO:0005216(ion channel activity);GO:0005242(inward rectifier potassium channel activity);GO:0005244(voltage-gated ion channel activity);GO:0005267(potassium channel activity);GO:0015467(G-protein activated inward rectifier potassium channel activity);GO:0030955(potassium ion binding)	Mm.328720	TC1586450///NP163857	ENSMUST00000056268///ENSMUST00000099508
AB030204	7462.2	1155.97	3805.44	5343.17	13238	170.042	1916.56	1381.3	Itm2b	Mus musculus mRNA for E25B protein, complete cds, clone:2-79.	chr14	73762038	73768312	GO:0006915(apoptosis);GO:0006917(induction of apoptosis)	GO:0005624(membrane fraction);GO:0016020(membrane);GO:0016021(integral to membrane)	GO:0005515(protein binding);GO:0005524(ATP binding)	Mm.4266	TC1692843///TC1740942	ENSMUST00000022704
AB030442	146.754	300.216	157.638	116.506	166.118	613.247	163.55	123.853	Sh2d3c	Mus musculus chat cDNA for Cas and HEF1 associated signal transducer, complete cds.	chr2	32583225	32610514	GO:0007165(signal transduction);GO:0007242(intracellular signaling cascade);GO:0007264(small GTPase mediated signal transduction)	GO:0005622(intracellular)	GO:0005068(transmembrane receptor protein tyrosine kinase adaptor protein activity);GO:0005085(guanyl-nucleotide exchange factor activity)	Mm.9593	TC1575605	ENSMUST00000074248
AB030647	478.05	121.819	513.604	359.477	561.07	155.793	107.309	102.356	Uaca	Mus musculus mRNA for nuclear membrane binding protein NUCLING, complete cds.	chr9	60642354	60728177	GO:0008630(DNA damage response, signal transduction resulting in induction of apoptosis);GO:0008631(induction of apoptosis by oxidative stress);GO:0009411(response to UV);GO:0042307(positive regulation of protein import into nucleus);GO:0042347(negative regulation of NF-kappaB import into nucleus);GO:0043065(positive regulation of apoptosis);GO:0043280(positive regulation of caspase activity);GO:…	GO:0005624(membrane fraction);GO:0005625(soluble fraction);GO:0005634(nucleus);GO:0005635(nuclear envelope);GO:0005737(cytoplasm);GO:0005829(cytosol);GO:0005856(cytoskeleton);GO:0043293(apoptosome);GO:0048471(perinuclear region of cytoplasm)	GO:0005515(protein binding)	Mm.68819	NP647461///NP1082598	ENSMUST00000050183
AB031550	286.797	108.57	354.143	257.121	249.128	120.697	103.87	101.142	Stard10	Mus musculus PCTP-L mRNA, complete cds.	chr7	108465632	108494826				Mm.28896	TC1606631///TC1575813	ENSMUST00000032927
AB032010	159.261	274.82	218.193	169.433	90.1584	117.112	471.048	236.301	Fxyd6	Mus musculus plp mRNA for PLM-like protein, complete cds.	chr9	45178267	45204242	GO:0006810(transport);GO:0006811(ion transport)	GO:0005615(extracellular space);GO:0016020(membrane);GO:0016021(integral to membrane)	GO:0005216(ion channel activity)	Mm.208287	TC1647950///TC1587372	ENSMUST00000085939
AB032196	658.323	182.181	677.164	578.818	718.988	102.185	372.254	72.1031	Zfp207	Mus musculus mRNA for zinc finger transcription factor ZNF207, complete cds.	chr11	80196847	80209075	GO:0006355(regulation of transcription, DNA-dependent)	GO:0005622(intracellular);GO:0005634(nucleus)	GO:0003676(nucleic acid binding);GO:0003700(transcription factor activity);GO:0008270(zinc ion binding);GO:0046872(metal ion binding)	Mm.442118///Mm.402288///Mm.401332	TC1573485///TC1591752///TC1605167	ENSMUST00000053740
AB033168	502.487	336.67	581.106	441.216	485.137	310.133	288.282	411.594	Ylpm1	Mus musculus mRNA for nuclear protein ZAP, complete cds.	chr12	86337270	86411465	GO:0008150(biological_process)	GO:0005634(nucleus)	GO:0003674(molecular_function)	Mm.153183	TC1660381///TC1712116///TC1624386///TC1702198	ENSMUST00000095547///ENSMUST00000101202
AB033515	3158.58	461.368	3449.51	3318.31	2707.93	660.676	274.658	448.77	N/A	Mus musculus early transposon ETn mRNA, 3' end region, clone:L3-1.	chr13	109222644	109222726
AB034730	192.313	136.824	279.118	110.653	187.168	120.238	122.985	167.249	Prg4	Mus musculus mRNA, complete cds, similar to megakaryocyte stimulating factor precursor and cartilage superficial zone protein.	chr1	152302604	152313295		GO:0005615(extracellular space)		Mm.329131	TC1588613	ENSMUST00000006171
AB035509	368.847	621.102	515.27	342.539	248.733	536.204	352.939	974.164	Mcam	Mus musculus mRNA for s-gicerin/MUC18, complete cds.	chr9	43942753	43950805	GO:0007155(cell adhesion);GO:0007157(heterophilic cell adhesion)	GO:0005615(extracellular space);GO:0005886(plasma membrane);GO:0016020(membrane);GO:0016021(integral to membrane)	GO:0005515(protein binding)	Mm.275003	TC1574887///TC1593314	ENSMUST00000034650
AB036514	130.52	1378.81	133.096	139.474	118.991	273.894	1896.96	1965.57	Syt2	Mus musculus mRNA for synaptotagmin II, partial cds.	chr1	136543257	136638553	GO:0006810(transport)	GO:0005886(plasma membrane);GO:0008021(synaptic vesicle);GO:0016020(membrane);GO:0016021(integral to membrane);GO:0042598(vesicular fraction);GO:0045202(synapse)	GO:0005215(transporter activity);GO:0005509(calcium ion binding);GO:0005515(protein binding);GO:0005544(calcium-dependent phospholipid binding);GO:0046872(metal ion binding)	Mm.5102	TC1587914	ENSMUST00000027721
AB039882	250.865	125.323	291.253	292.389	168.954	178.364	93.0808	104.525	Recql4	Mus musculus mRNA for RecQ4 homolog, partial cds.	chr15	76534672	76540906	GO:0006259(DNA metabolic process);GO:0006310(DNA recombination);GO:0006801(superoxide metabolic process);GO:0008152(metabolic process)	GO:0005634(nucleus)	GO:0000166(nucleotide binding);GO:0003676(nucleic acid binding);GO:0004386(helicase activity);GO:0004785(copper, zinc superoxide dismutase activity);GO:0005524(ATP binding);GO:0008026(ATP-dependent helicase activity);GO:0008270(zinc ion binding);GO:0016491(oxidoreductase activity);GO:0016787(hydrolase activity);GO:0046872(metal ion binding)	Mm.18373	TC1607787	ENSMUST00000036852
AB040491	227.032	260.416	187.508	281.026	212.561	293.279	152.127	335.841	Col5a3	Mus musculus asp6 mRNA for adipocyte-specific protein 6, complete cds.	chr9	20587237	20619478	GO:0006817(phosphate transport);GO:0007155(cell adhesion);GO:0007160(cell-matrix adhesion);GO:0030198(extracellular matrix organization and biogenesis)	GO:0005578(proteinaceous extracellular matrix);GO:0005581(collagen);GO:0005588(collagen type V);GO:0005615(extracellular space);GO:0005737(cytoplasm)	GO:0005198(structural molecule activity);GO:0005201(extracellular matrix structural constituent);GO:0008201(heparin binding)	Mm.334994	NP396735///TC1583902	ENSMUST00000004201
AB041543	159.218	117.61	156.149	187.586	133.92	137.32	126.178	89.3328	Krba1	Mus musculus brain cDNA, clone MNCb-1826.	chr6	48345664	48366900	GO:0006355(regulation of transcription, DNA-dependent)	GO:0005622(intracellular)	GO:0003676(nucleic acid binding)	Mm.107646	TC1579507///TC1598468	ENSMUST00000077093
AB041544	135.776	290.015	208.224	86.1691	112.934	180.485	146.138	543.423	N/A	Mus musculus brain cDNA, clone MNCb-2622, similar to AB033102 KIAA1276 protein (Homo sapiens).	chr5	45943802	46030547
AB041554	249.58	125.215	238.975	193.041	316.724	83.387	105.208	187.051	Spag4	alt '1700041K21Rik#KIAA4118#MGC130280#MNCb-0953#mKIAA4118'	chr2	155890945	155895235		GO:0005856(cytoskeleton);GO:0016020(membrane);GO:0016021(integral to membrane)		Mm.439820	NP1490127	ENSMUST00000038860
AB041555	1334.13	767.479	1392.23	1087.21	1522.95	517.86	1549.06	235.514	D4Wsu53e	Mus musculus brain cDNA, clone MNCb-0169.	chr4	134479539	134483285				Mm.331964	TC1643383	ENSMUST00000078084
AB041572	278.928	171.063	344.484	279.656	212.643	231.009	150.307	131.873	Arhgap23	Mus musculus brain cDNA, clone MNCb-1301.	chr11	97351385	97363714	GO:0008150(biological_process)	GO:0005575(cellular_component)	GO:0003674(molecular_function)	Mm.394118	TC1581347///TC1593662	ENSMUST00000056955///ENSMUST00000062130
AB041595	351.519	330.45	511.044	313.686	229.828	148.744	113.501	729.107	Cux1	Mus musculus brain cDNA, clone MNCb-2844, similar to Mus musculus mCASP (cux) mRNA.	chr5	136724004	137041698	GO:0000122(negative regulation of transcription from RNA polymerase II promoter);GO:0006350(transcription);GO:0006355(regulation of transcription, DNA-dependent);GO:0006810(transport);GO:0007275(multicellular organismal development);GO:0030324(lung development);GO:0042491(auditory receptor cell differentiation);GO:0045449(regulation of transcription)	GO:0005634(nucleus);GO:0016020(membrane);GO:0016021(integral to membrane)	GO:0003677(DNA binding);GO:0003682(chromatin binding);GO:0003700(transcription factor activity);GO:0016564(transcriptional repressor activity)	Mm.320317	TC1585776///TC1576010///TC1585756///NP046611	ENSMUST00000004097///ENSMUST00000065599
AB041602	680.935	125.212	756.22	596.633	689.952	167.504	79.5747	128.557	Angel2	Mus musculus brain cDNA, clone MNCb-4273, similar to Homo sapiens mRNA clone EUROIMAGE 566443.	chr1	192752423	192769617			GO:0004519(endonuclease activity);GO:0004527(exonuclease activity)	Mm.289914	NP744104///TC1584924///TC1615476///TC1581249	ENSMUST00000066632
AB041608	613.065	260.543	648.96	575.948	614.286	505.67	183.757	92.2024	Wdr12	Mus musculus brain cDNA, clone MNCb-5414, similar to Mus musculus nuclear protein Ytm1p mRNA.	chr1	60133711	60155335	GO:0007219(Notch signaling pathway)	GO:0005634(nucleus)	GO:0005515(protein binding)	Mm.281079	TC1671764///TC1591781///TC1575445	ENSMUST00000078341
AB041613	224.843	134.454	235.114	214.021	225.396	136.175	83.4464	183.74	Gstz1	Mus musculus brain cDNA, clone MNCb-6148, similar to Mus musculus glutathione transferase zeta 1 (maleylacetoacetate isomerase) (Gstz1), mRNA.	chr12	88488114	88505673	GO:0006559(L-phenylalanine catabolic process);GO:0006572(tyrosine catabolic process);GO:0009072(aromatic amino acid family metabolic process)	GO:0005737(cytoplasm);GO:0005739(mitochondrion)	GO:0003824(catalytic activity);GO:0004364(glutathione transferase activity);GO:0016034(maleylacetoacetate isomerase activity);GO:0016740(transferase activity);GO:0016853(isomerase activity)	Mm.29652	TC1593917	ENSMUST00000063117
AB041654	2150.07	151.653	2131.94	1798.25	2520.01	142.879	167.294	144.787	2500003M10Rik	Mus musculus brain cDNA, clone MNCb-1706.	chr3	90302879	90313365				Mm.154136	TC1580477	ENSMUST00000001043
AB041659	1106.54	202.569	1269.71	556.474	1493.42	259.406	232.65	115.651	Slc48a1	Mus musculus brain cDNA, clone MNCb-3925.	chr15	97620083	97623119				Mm.28955	TC1573099///TC1643848	ENSMUST00000023111
AB043125	489.03	5212.17	232.55	616.904	617.635	5280.33	6355.85	4000.33	Mapk8ip3	Mus musculus Jsap1 mRNA for JNK/SAPK-associated protein 1d, complete cds.	chr17	25035815	25073907	GO:0007254(JNK cascade);GO:0007257(activation of JNK activity);GO:0007411(axon guidance);GO:0007585(respiratory gaseous exchange);GO:0008104(protein localization);GO:0016192(vesicle-mediated transport);GO:0030900(forebrain development);GO:0046328(regulation of JNK cascade)	GO:0005625(soluble fraction);GO:0005737(cytoplasm);GO:0005790(smooth endoplasmic reticulum);GO:0005886(plasma membrane);GO:0030425(dendrite);GO:0030673(axolemma)	GO:0005078(MAP-kinase scaffold activity);GO:0005515(protein binding);GO:0016301(kinase activity);GO:0019894(kinesin binding);GO:0019901(protein kinase binding)	Mm.43081	TC1588130	ENSMUST00000088345
AB047549	813.441	288.5	890.556	902.652	647.116	389.695	333.043	142.76	Nfkbiz	Mus musculus mRNA for IkappaB-zeta, complete cds.	chr16	55811490	55838967	GO:0006355(regulation of transcription, DNA-dependent);GO:0006954(inflammatory response)	GO:0005634(nucleus)	GO:0003677(DNA binding);GO:0003700(transcription factor activity)	Mm.247272	TC1576131	ENSMUST00000036273
AB049460	430.535	142.961	227.534	242.506	821.566	117.712	179.662	131.51	Phip	Mus musculus ndrp mRNA for neuronal differentiaion related protein, complete cds.	chr9	82787637	82869096	GO:0008286(insulin receptor signaling pathway)		GO:0005515(protein binding)	Mm.221688	TC1625531///TC1605421///TC1585338///TC1599021	ENSMUST00000034787
AB049605	173.187	153.019	165.056	209.25	145.254	94.4325	166.317	198.308	Cav2	Mus musculus mRNA for caveolin-2 isoform, complete cds.	chr6	17231340	17232684	GO:0001937(negative regulation of endothelial cell proliferation);GO:0006897(endocytosis);GO:0007005(mitochondrion organization and biogenesis);GO:0007029(endoplasmic reticulum organization and biogenesis);GO:0008285(negative regulation of cell proliferation);GO:0051259(protein oligomerization)	GO:0005886(plasma membrane);GO:0005887(integral to plasma membrane);GO:0005901(caveola);GO:0016020(membrane);GO:0016021(integral to membrane);GO:0016599(caveolar membrane);GO:0045121(lipid raft);GO:0048471(perinuclear region of cytoplasm)	GO:0005515(protein binding);GO:0042803(protein homodimerization activity)	Mm.396075	TC1575293///TC1592826	ENSMUST00000000058
AB049755	343.179	112.984	308.204	255.523	465.81	70.9379	165.375	102.638	Masp1	Mus musculus masp3 mRNA for MBL-associated serine protease-3, complete cds.	chr16	23468435	23520663	GO:0006508(proteolysis);GO:0006955(immune response);GO:0006956(complement activation);GO:0006958(complement activation, classical pathway);GO:0045087(innate immune response)	GO:0005576(extracellular region);GO:0005615(extracellular space)	GO:0004252(serine-type endopeptidase activity);GO:0005509(calcium ion binding);GO:0005529(sugar binding);GO:0008233(peptidase activity);GO:0016787(hydrolase activity)	Mm.1213	TC1579229///TC1603640///TC1618198	ENSMUST00000023605
AB052829	515.583	277.254	407.435	686.167	453.147	496.462	211.869	123.432	Rad51l3	Mus musculus mRNA for Trad-d2, complete cds.	chr11	82686566	82704117	GO:0006259(DNA metabolic process);GO:0006260(DNA replication);GO:0006281(DNA repair);GO:0006284(base-excision repair);GO:0006310(DNA recombination);GO:0006974(response to DNA damage stimulus)	GO:0005634(nucleus)	GO:0000166(nucleotide binding);GO:0003677(DNA binding);GO:0003678(DNA helicase activity);GO:0005524(ATP binding);GO:0008094(DNA-dependent ATPase activity);GO:0017111(nucleoside-triphosphatase activity)	Mm.9286	NP301852///TC1579830	ENSMUST00000100718///ENSMUST00000021034///ENSMUST00000018985
AB052833	297.296	273.733	334.641	251.54	305.709	403.316	193.402	224.48	Rad51l3	Mus musculus mRNA for Trad-d6, complete cds.	chr11	82686566	82704117	GO:0006259(DNA metabolic process);GO:0006260(DNA replication);GO:0006281(DNA repair);GO:0006284(base-excision repair);GO:0006310(DNA recombination);GO:0006974(response to DNA damage stimulus)	GO:0005634(nucleus)	GO:0000166(nucleotide binding);GO:0003677(DNA binding);GO:0003678(DNA helicase activity);GO:0005524(ATP binding);GO:0008094(DNA-dependent ATPase activity);GO:0017111(nucleoside-triphosphatase activity)	Mm.9286	NP301852///TC1579830	ENSMUST00000100718///ENSMUST00000021034///ENSMUST00000018985
AB055004	640.155	341.376	447.974	834.505	637.986	231.515	111.136	681.476	Slc38a4	Mus musculus mATA3 mRNA for system A amino acid transporter 3, complete cds.	chr15	96825253	96861642	GO:0006810(transport);GO:0006811(ion transport);GO:0006814(sodium ion transport);GO:0006865(amino acid transport)	GO:0016020(membrane);GO:0016021(integral to membrane)	GO:0005279(amino acid-polyamine transporter activity);GO:0015171(amino acid transporter activity);GO:0015293(symporter activity);GO:0031402(sodium ion binding)	Mm.250980	TC1572121///TC1644689	ENSMUST00000023101
AB055409	490.309	467.239	306.736	746.387	417.804	200.265	296.56	904.891	Kat5	Mus musculus mHTATIP mRNA for HIV-1 tat interactive protein, complete cds.	chr19	5603417	5609685	GO:0001558(regulation of cell growth);GO:0006333(chromatin assembly or disassembly);GO:0006350(transcription);GO:0006355(regulation of transcription, DNA-dependent);GO:0016568(chromatin modification);GO:0045449(regulation of transcription);GO:0045944(positive regulation of transcription from RNA polymerase II promoter)	GO:0000785(chromatin);GO:0005634(nucleus);GO:0005667(transcription factor complex)	GO:0003682(chromatin binding);GO:0003713(transcription coactivator activity);GO:0004402(histone acetyltransferase activity);GO:0005515(protein binding);GO:0008270(zinc ion binding);GO:0008415(acyltransferase activity);GO:0016740(transferase activity);GO:0046872(metal ion binding)	Mm.228930	TC1712174	ENSMUST00000025865
AB055620	146.664	163.03	95.2933	215.201	129.498	167.743	104.475	216.87	Spnb4	Mus musculus mRNA for betaIV-spectrin sigma6-B, complete cds.	chr7	28141401	28179525	GO:0007016(cytoskeletal anchoring);GO:0007605(sensory perception of sound);GO:0008360(regulation of cell shape);GO:0016192(vesicle-mediated transport);GO:0019226(transmission of nerve impulse)	GO:0005737(cytoplasm);GO:0005856(cytoskeleton);GO:0008091(spectrin);GO:0016020(membrane);GO:0016363(nuclear matrix);GO:0016605(PML body);GO:0030424(axon);GO:0043203(axon hillock)	GO:0003779(actin binding);GO:0005200(structural constituent of cytoskeleton);GO:0030506(ankyrin binding)	Mm.21297	TC1584623	ENSMUST00000011895
AB055980	1522.53	525.425	1585.33	1627.74	1354.52	698.326	178.118	699.832	Spen	Mus musculus MINT mRNA for Msx-2 interacting nuclear target protein, complete cds.	chr4	141023804	141050313	GO:0006350(transcription);GO:0006355(regulation of transcription, DNA-dependent);GO:0006357(regulation of transcription from RNA polymerase II promoter);GO:0006810(transport);GO:0007219(Notch signaling pathway);GO:0045449(regulation of transcription);GO:0045892(negative regulation of transcription, DNA-dependent)	GO:0005634(nucleus);GO:0005743(mitochondrial inner membrane)	GO:0000166(nucleotide binding);GO:0003676(nucleic acid binding);GO:0003677(DNA binding);GO:0003697(single-stranded DNA binding);GO:0003700(transcription factor activity);GO:0003714(transcription corepressor activity);GO:0003723(RNA binding);GO:0005488(binding);GO:0005515(protein binding);GO:0016563(transcriptional activator activity);GO:0016564(transcriptional repressor activity)	Mm.299906	TC1597465	ENSMUST00000078886
AB057663	1730.06	443.515	1958.62	1729.24	1502.33	824.294	161.52	344.731	Raf1	Mus musculus cRAF mRNA for protein kinase raf 1, complete cds.	chr6	115568590	115625876	GO:0000074(regulation of progression through cell cycle);GO:0006468(protein amino acid phosphorylation);GO:0006915(apoptosis);GO:0007010(cytoskeleton organization and biogenesis);GO:0007165(signal transduction);GO:0007242(intracellular signaling cascade);GO:0007243(protein kinase cascade);GO:0009987(cellular process);GO:0048011(nerve growth factor receptor signaling pathway)	GO:0005622(intracellular);GO:0005829(cytosol);GO:0005886(plasma membrane)	GO:0000166(nucleotide binding);GO:0004672(protein kinase activity);GO:0004674(protein serine/threonine kinase activity);GO:0005057(receptor signaling protein activity);GO:0005515(protein binding);GO:0005524(ATP binding);GO:0008270(zinc ion binding);GO:0016301(kinase activity);GO:0016740(transferase activity);GO:0019992(diacylglycerol binding);GO:0046872(metal ion binding)	Mm.184163	TC1613383///TC1710000///TC1733209///NP1296793	ENSMUST00000000451
AB057754	133.272	167.951	71.3101	127.426	201.081	117.548	272.368	113.938	Sytl2	Mus musculus slp2-a mRNA for synaptotagmin-like protein 2-a, complete cds.	chr7	97497208	97558949	GO:0006886(intracellular protein transport);GO:0016192(vesicle-mediated transport)	GO:0005624(membrane fraction);GO:0019897(extrinsic to plasma membrane);GO:0042470(melanosome)	GO:0005515(protein binding);GO:0008270(zinc ion binding);GO:0017137(Rab GTPase binding);GO:0042043(neurexin binding)	Mm.26751	NP377216	ENSMUST00000032846
AB059633	271.774	141.859	382.112	144.315	288.895	130.916	199.881	94.7808	Adam33	Mus musculus mRNA for ADAM33 beta, complete cds.	chr2	130876844	130889550	GO:0006508(proteolysis);GO:0007229(integrin-mediated signaling pathway);GO:0042035(regulation of cytokine biosynthetic process);GO:0042127(regulation of cell proliferation)	GO:0005578(proteinaceous extracellular matrix);GO:0005615(extracellular space);GO:0016020(membrane);GO:0016021(integral to membrane)	GO:0004222(metalloendopeptidase activity);GO:0008233(peptidase activity);GO:0008237(metallopeptidase activity);GO:0008270(zinc ion binding);GO:0016787(hydrolase activity);GO:0046872(metal ion binding)	Mm.108550	TC1596719///TC1606340///TC1779186	ENSMUST00000052104
AB060554	631.58	987.859	553.594	885.387	455.759	684.284	1567.41	711.886	Arhgap17	Mus musculus mRNA for Nadrin2, complete cds.	chr7	130422784	130513398	GO:0007015(actin filament organization);GO:0007165(signal transduction);GO:0017156(calcium ion-dependent exocytosis)	GO:0005622(intracellular);GO:0005626(insoluble fraction);GO:0005737(cytoplasm);GO:0005923(tight junction);GO:0016020(membrane)	GO:0005096(GTPase activator activity);GO:0005515(protein binding)	Mm.403318	TC1592554///TC1611900
AB061324	1485.37	335.69	786.821	1831.38	1837.9	595.009	131.71	280.35	Ppargc1a	Mus musculus PGC-1v mRNA for PPAR gamma coactivator variant form, complete cds.	chr5	51848892	51945100	GO:0001659(thermoregulation);GO:0001678(cell glucose homeostasis);GO:0006094(gluconeogenesis);GO:0006118(electron transport);GO:0006350(transcription);GO:0006355(regulation of transcription, DNA-dependent);GO:0006367(transcription initiation from RNA polymerase II promoter);GO:0006397(mRNA processing);GO:0006461(protein complex assembly);GO:0007005(mitochondrion organization and biogenesis);GO:00…	GO:0005634(nucleus);GO:0005665(DNA-directed RNA polymerase II, core complex)	GO:0000166(nucleotide binding);GO:0003676(nucleic acid binding);GO:0003677(DNA binding);GO:0003713(transcription coactivator activity);GO:0003723(RNA binding);GO:0004872(receptor activity);GO:0005515(protein binding);GO:0008134(transcription factor binding);GO:0016455(RNA polymerase II transcription mediator activity);GO:0016563(transcriptional activator activity);GO:0030374(ligand-dependent nucl…	Mm.259072///Mm.441196	TC1582585///TC1650072	ENSMUST00000031059
AB061684	126.993	226.149	92.4854	130.831	157.663	259.35	215.238	203.858	Pkd1l1	Mus musculus Pkd1l1 mRNA for polycystin-1L1, partial cds.	chr11	8763885	8771883	GO:0007218(neuropeptide signaling pathway)	GO:0016020(membrane);GO:0016021(integral to membrane)		Mm.146711	TC1598581	ENSMUST00000055297
AB061769	149.621	289.821	145.32	111.067	192.477	265.791	256.674	346.999	N/A	Mus musculus Mitf mRNA for microphtalmia-associated transcription factor, partial cds.	chr6	97888487	97891296
AB064521	634.616	113.12	593.243	678.626	631.979	149.734	109.762	79.8652	Tbc1d14	Mus musculus mRNA for KIAA1322, complete cds.	chr5	36833252	36873197		GO:0005622(intracellular)	GO:0005096(GTPase activator activity);GO:0005097(Rab GTPase activator activity)	Mm.26480	TC1574391///TC1592477	ENSMUST00000031094
AB067574	250.417	180.124	337.262	176.462	237.527	88.4262	176.068	275.879	Nupl2	Mus musculus NLP-1 mRNA for nucleoporin-like protein-1 isoformT, complete cds.	chr5	23670780	23689826	GO:0006605(protein targeting);GO:0006810(transport);GO:0015031(protein transport);GO:0051028(mRNA transport)	GO:0005634(nucleus);GO:0005643(nuclear pore)	GO:0003676(nucleic acid binding);GO:0005515(protein binding);GO:0008270(zinc ion binding);GO:0046872(metal ion binding)	Mm.45513	TC1580385///TC1596088	ENSMUST00000049887
AB070852	192.446	173.068	116.743	241.859	218.734	169.85	161.919	187.435	Akap12	Mus musculus mRNA for germ cell lineage protein Gercelin, complete cds, type-A.	chr10	5987069	5998773	GO:0006605(protein targeting);GO:0007165(signal transduction)	GO:0005575(cellular_component)	GO:0005515(protein binding);GO:0008565(protein transporter activity);GO:0016301(kinase activity);GO:0030159(receptor signaling complex scaffold activity)	Mm.27481	TC1572749	ENSMUST00000045730
AB071302	116.827	636.112	101.894	112.182	136.405	200.731	911.474	796.132	Adamts13	Mus musculus vWF-CP mRNA for von Willebrand factor-cleaving protease homolog, complete cds.	chr2	26828935	26854100	GO:0006508(proteolysis);GO:0007596(blood coagulation);GO:0007599(hemostasis)	GO:0005578(proteinaceous extracellular matrix);GO:0005615(extracellular space)	GO:0004175(endopeptidase activity);GO:0004222(metalloendopeptidase activity);GO:0005509(calcium ion binding);GO:0005515(protein binding);GO:0008233(peptidase activity);GO:0008237(metallopeptidase activity);GO:0008270(zinc ion binding);GO:0016787(hydrolase activity);GO:0046872(metal ion binding)	Mm.330084	TC1597084	ENSMUST00000102891
AB073079	152.975	204.073	182.54	76.591	199.795	271.202	231.664	109.353	Erg	Mus musculus Erg mRNA, mouse homolog of Human ets-related gene ERG, transcript variant 2, complete cds.	chr16	95581810	95751972	GO:0000074(regulation of progression through cell cycle);GO:0006350(transcription);GO:0006355(regulation of transcription, DNA-dependent);GO:0009987(cellular process)	GO:0005622(intracellular);GO:0005634(nucleus)	GO:0003677(DNA binding);GO:0003700(transcription factor activity);GO:0005515(protein binding)	Mm.164531	TC1594831///TC1585243
AB076079	121.522	256.8	140.617	107.077	116.873	124.246	257.649	388.505	Lcor	Mus musculus mlr2 mRNA for transcription factor MLR2, complete cds.	chr19	41557134	41634271	GO:0006350(transcription);GO:0006355(regulation of transcription, DNA-dependent);GO:0006366(transcription from RNA polymerase II promoter)	GO:0005634(nucleus)	GO:0003677(DNA binding);GO:0003702(RNA polymerase II transcription factor activity)	Mm.398778///Mm.422910	TC1584325///TC1602839///TC1688737	ENSMUST00000067795///ENSMUST00000025992
AB076722	112.262	297.07	144.558	120.787	71.4413	247.239	348.594	295.377	Commd1	Mus musculus U2/MU mRNA, complete cds.	chr11	22799727	22878996	GO:0006878(copper ion homeostasis)	GO:0005575(cellular_component)	GO:0005515(protein binding);GO:0019871(sodium channel inhibitor activity)	Mm.259903	TC1706968///TC1576849///TC1679419	ENSMUST00000071068
AB077282	198.676	159.038	171.087	140.438	284.504	201.814	178.064	97.2367	Pitpnc1	Mus musculus M-rdgB beta mRNA for retinal degeneration B beta, complete cds.	chr11	107069205	107332034	GO:0006810(transport);GO:0046488(phosphatidylinositol metabolic process)	GO:0005622(intracellular);GO:0005737(cytoplasm)	GO:0008526(phosphatidylinositol transporter activity)	Mm.439910	TC1583632///TC1617656///TC1597307///TC1582586	ENSMUST00000103064
AB077327	4956.84	340.092	6721.01	3295.13	4854.38	425.247	59.3642	535.665	Slc6a8	Mus musculus CRT mRNA for creatine transporter, complete cds.	chrX	70918488	70927839	GO:0006810(transport);GO:0006811(ion transport);GO:0006814(sodium ion transport);GO:0006836(neurotransmitter transport);GO:0015881(creatine transport)	GO:0005887(integral to plasma membrane);GO:0016020(membrane);GO:0016021(integral to membrane)	GO:0003676(nucleic acid binding);GO:0005308(creatine transporter activity);GO:0005309(creatine:sodium symporter activity);GO:0005328(neurotransmitter:sodium symporter activity);GO:0015293(symporter activity);GO:0031402(sodium ion binding)	Mm.274553	TC1574547	ENSMUST00000033752
AB078010	99.9098	253.128	106.223	93.062	100.445	193.738	364.993	200.653	Sept4	Mus musculus mRNA for M-Septin, complete cds.	chr11	87394632	87404041	GO:0007049(cell cycle);GO:0007286(spermatid development);GO:0007420(brain development);GO:0030382(sperm mitochondrion organization and biogenesis);GO:0048240(sperm capacitation);GO:0051301(cell division)	GO:0009434(microtubule-based flagellum)	GO:0000166(nucleotide binding);GO:0005525(GTP binding)	Mm.2214	TC1587750	ENSMUST00000084575
AB078345	1627.78	382.459	1468.73	1291.15	2123.47	701.159	134.83	311.389	Agap3	Mus musculus mRNA for spidin, complete cds.	chr5	23957994	23988146	GO:0006355(regulation of transcription, DNA-dependent);GO:0007264(small GTPase mediated signal transduction);GO:0043087(regulation of GTPase activity)	GO:0005622(intracellular);GO:0005634(nucleus)	GO:0000166(nucleotide binding);GO:0003677(DNA binding);GO:0003700(transcription factor activity);GO:0005096(GTPase activator activity);GO:0005525(GTP binding);GO:0008270(zinc ion binding);GO:0046872(metal ion binding)	Mm.250703	TC1589027///TC1681226	ENSMUST00000057281///ENSMUST00000024123
AB079133	268.6	124.319	335.357	276.402	194.043	167.95	108.279	96.7294	Dnm1l	Mus musculus Drp1 mRNA for Dynamin-related Protein 1, complete cds.	chr16	16312325	16359123		GO:0016020(membrane)	GO:0000166(nucleotide binding);GO:0003924(GTPase activity);GO:0005525(GTP binding);GO:0016787(hydrolase activity)	Mm.218820	TC1668982///TC1627121///TC1588557///TC1594524	ENSMUST00000096229
AB080658	127.612	526.331	116.186	165.094	101.557	242.397	851.476	485.12	AI646519	Mus musculus Aspax1 mRNA, partial sequence, IMAGE clone:789910.	chr2	147187278	147188529				Mm.373081	TC1697994
AB086167	129.351	1665.71	196.103	83.5818	108.367	2402.04	1216.33	1378.76	Gpr98	Mus musculus mRNA for neurepin2, complete cds.	chr13	81699570	81772143	GO:0007154(cell communication);GO:0007165(signal transduction);GO:0007186(G-protein coupled receptor protein signaling pathway);GO:0007218(neuropeptide signaling pathway);GO:0007275(multicellular organismal development);GO:0007399(nervous system development);GO:0007601(visual perception);GO:0007605(sensory perception of sound);GO:0016337(cell-cell adhesion);GO:0050877(neurological process);GO:005…	GO:0005886(plasma membrane);GO:0016020(membrane);GO:0016021(integral to membrane)	GO:0004871(signal transducer activity);GO:0004872(receptor activity);GO:0004930(G-protein coupled receptor activity);GO:0005509(calcium ion binding)	Mm.288694	TC1591299///NP1081297///TC1582764///NP395289///TC1650418	ENSMUST00000099351///ENSMUST00000095585
AB087504	116.404	146.719	86.3325	162.269	100.612	147.894	182.016	110.247	Otop2	Mus musculus mRNA for hypothetical protein containing ten transmembrane-spanning domain, complete cds.	chr11	115184238	115193617				Mm.44542	TC1592220	ENSMUST00000055490
AB087879	643.746	153.22	769.895	503.365	657.978	176.221	190.992	92.4484	Atg16l1	Mus musculus mRNA for Apg16L alpha, complete cds.	chr1	89652645	89688997	GO:0000045(autophagic vacuole formation);GO:0006810(transport);GO:0006914(autophagy);GO:0015031(protein transport)	GO:0005776(autophagic vacuole);GO:0016020(membrane)	GO:0005515(protein binding)	Mm.272972	TC1592231///TC1646272	ENSMUST00000027512
AB088370	1271.6	120.533	1393.12	1030.05	1391.64	144.728	107.585	109.288	Irak1	Mus musculus IRAK1-S mRNA for interleukin-1 receptor-associated kinase-1-S, complete cds.	chrX	71260744	71269260	GO:0006468(protein amino acid phosphorylation);GO:0007165(signal transduction);GO:0019221(cytokine and chemokine mediated signaling pathway);GO:0045087(innate immune response)	GO:0005624(membrane fraction)	GO:0000166(nucleotide binding);GO:0000287(magnesium ion binding);GO:0004672(protein kinase activity);GO:0004674(protein serine/threonine kinase activity);GO:0004872(receptor activity);GO:0005149(interleukin-1 receptor binding);GO:0005515(protein binding);GO:0005524(ATP binding);GO:0016301(kinase activity);GO:0016740(transferase activity);GO:0019901(protein kinase binding)	Mm.38241	NP516016///NP333337	ENSMUST00000068286///ENSMUST00000033769
AB088411	381.479	406.463	399.028	410.399	335.012	173.834	897.373	148.181	Acot7	Mus musculus BACH mRNA for acyl-CoA hydrolase, complete cds, isoform mBACHb.	chr4	151560314	151645956	GO:0006631(fatty acid metabolic process);GO:0009062(fatty acid catabolic process)	GO:0005829(cytosol)	GO:0003824(catalytic activity);GO:0004759(serine esterase activity);GO:0016289(CoA hydrolase activity);GO:0016290(palmitoyl-CoA hydrolase activity);GO:0016787(hydrolase activity)	Mm.296191	NP744640	ENSMUST00000075363
AB088412	2337.35	728.638	917.128	3197.14	2897.78	705.863	875.618	604.434	Acot7	Mus musculus BACH mRNA for acyl-CoA hydrolase, complete cds, isoform mBACHc.	chr4	151573918	151645956	GO:0006631(fatty acid metabolic process);GO:0009062(fatty acid catabolic process)	GO:0005829(cytosol)	GO:0003824(catalytic activity);GO:0004759(serine esterase activity);GO:0016289(CoA hydrolase activity);GO:0016290(palmitoyl-CoA hydrolase activity);GO:0016787(hydrolase activity)	Mm.296191	NP744640	ENSMUST00000075363
AB092695	733.188	257.76	957.647	743.078	498.841	219.444	88.2679	465.568	Ep400	Mus musculus mRNA for mDomino-S, complete cds.	chr5	111093391	111199736	GO:0008150(biological_process);GO:0016568(chromatin modification)	GO:0005575(cellular_component);GO:0005634(nucleus)	GO:0000166(nucleotide binding);GO:0003674(molecular_function);GO:0003676(nucleic acid binding);GO:0003677(DNA binding);GO:0004386(helicase activity);GO:0005524(ATP binding);GO:0016787(hydrolase activity)	Mm.270487	TC1584429///TC1572649///TC1591868	ENSMUST00000041558
AB093209	188.877	183.235	150.981	282.215	133.436	322.409	149.377	77.9186	Helz	Mus musculus mRNA for mKIAA0054 protein.	chr11	107409273	107533601			GO:0003676(nucleic acid binding);GO:0004386(helicase activity);GO:0008270(zinc ion binding)	Mm.272047	TC1657074
AB093212	765.145	387.414	645.875	618.393	1031.17	77.6429	152.299	932.301	Clint1	Mus musculus mRNA for mKIAA0171 protein.	chr11	45695898	45724125	GO:0006897(endocytosis)	GO:0005794(Golgi apparatus)	GO:0005515(protein binding);GO:0008289(lipid binding)	Mm.169673	TC1718196///TC1733780	ENSMUST00000065062
AB093224	1707.62	519.13	2027.92	1387.77	1707.16	774.778	485.147	297.464	Cic	Mus musculus mRNA for mKIAA0306 protein.	chr7	26070841	26079165	GO:0006355(regulation of transcription, DNA-dependent)	GO:0005634(nucleus)	GO:0003677(DNA binding);GO:0005524(ATP binding)	Mm.28833	NP747721///TC1574123	ENSMUST00000094696
AB093229	1350.86	185.597	945.104	1432.19	1675.28	138.784	243.796	174.21	Plxnb2	Mus musculus mRNA for mKIAA0315 protein.	chr15	88985978	88997196	GO:0007275(multicellular organismal development);GO:0050772(positive regulation of axonogenesis)	GO:0016020(membrane)	GO:0004872(receptor activity);GO:0005515(protein binding)	Mm.267514	TC1578098///TC1777163	ENSMUST00000060808
AB093231	379.12	687.864	252.453	425.185	459.721	174.347	1212.75	676.492	Tln2	Mus musculus mRNA for mKIAA0320 protein.	chr9	67065942	67178457	GO:0007016(cytoskeletal anchoring);GO:0007155(cell adhesion)	GO:0001726(ruffle);GO:0005856(cytoskeleton);GO:0005925(focal adhesion);GO:0015629(actin cytoskeleton);GO:0045202(synapse)	GO:0003779(actin binding);GO:0005198(structural molecule activity);GO:0005200(structural constituent of cytoskeleton);GO:0005488(binding);GO:0005515(protein binding)	Mm.33645	TC1582188///TC1632792	ENSMUST00000085405///ENSMUST00000039662
AB093235	941.816	1135.21	825.714	1014.51	985.228	528.39	658.367	2218.88	Xpo6	Mus musculus mRNA for mKIAA0370 protein.	chr7	133245232	133296569	GO:0000059(protein import into nucleus, docking);GO:0006611(protein export from nucleus);GO:0006810(transport);GO:0006886(intracellular protein transport);GO:0015031(protein transport)	GO:0005634(nucleus);GO:0005643(nuclear pore);GO:0005737(cytoplasm)	GO:0005488(binding);GO:0005515(protein binding);GO:0008565(protein transporter activity)	Mm.235663	NP569202	ENSMUST00000009344
AB093242	774.515	460.908	768.552	866.93	688.063	369.501	120.592	892.63	Ubr4	Mus musculus mRNA for mKIAA0462 protein.	chr4	138970384	139007888	GO:0006512(ubiquitin cycle);GO:0008152(metabolic process)	GO:0005622(intracellular)	GO:0003676(nucleic acid binding);GO:0004842(ubiquitin-protein ligase activity);GO:0008270(zinc ion binding);GO:0016855(racemase and epimerase activity, acting on amino acids and derivatives)	Mm.318691	TC1597167///TC1670010	ENSMUST00000064355
AB093249	97.3687	620.993	107.008	78.2171	106.881	396.313	1317.91	148.755	Nrxn1	Mus musculus mRNA for mKIAA0578 protein.	chr17	90435064	91103707	GO:0007155(cell adhesion);GO:0007268(synaptic transmission);GO:0007269(neurotransmitter secretion);GO:0007416(synaptogenesis)	GO:0005624(membrane fraction);GO:0016020(membrane);GO:0016021(integral to membrane);GO:0042734(presynaptic membrane)	GO:0005246(calcium channel regulator activity);GO:0005509(calcium ion binding);GO:0005515(protein binding);GO:0046872(metal ion binding)	Mm.312068	TC1601265///TC1600830///TC1670358///TC1619599	ENSMUST00000054059
AB093257	357.921	118.152	335.725	329.027	409.009	110.187	133.462	110.808	Rab11fip3	Mus musculus mRNA for mKIAA0665 protein.	chr17	26125981	26205806		GO:0016020(membrane)	GO:0005509(calcium ion binding);GO:0005515(protein binding)	Mm.41191	TC1605337	ENSMUST00000069854
AB093269	4857.49	267.31	6123.01	5650.44	2799.02	258.719	186.739	356.472	Mprip	Mus musculus mRNA for mKIAA0864 protein.	chr11	59565991	59589722		GO:0005856(cytoskeleton)	GO:0003779(actin binding)	Mm.2402	TC1597428	ENSMUST00000072031
AB093281	345.572	105.122	271.725	469.341	295.652	141.283	101.885	72.1992	Ncor1	Mus musculus mRNA for mKIAA1047 protein.	chr11	62130191	62190263	GO:0006350(transcription);GO:0006355(regulation of transcription, DNA-dependent);GO:0016481(negative regulation of transcription);GO:0016568(chromatin modification);GO:0045449(regulation of transcription);GO:0045892(negative regulation of transcription, DNA-dependent)	GO:0005634(nucleus)	GO:0003677(DNA binding);GO:0004872(receptor activity);GO:0005515(protein binding);GO:0016564(transcriptional repressor activity)	Mm.271814	TC1598754///TC1749284///TC1607650///TC1586846///TC1605710	ENSMUST00000037575///ENSMUST00000101066///ENSMUST00000069456
AB093282	549.913	184.975	530.779	466.758	652.202	149.266	346.797	58.8619	Mapk8ip3	Mus musculus mRNA for mKIAA1066 protein.	chr17	25034498	25073907	GO:0007254(JNK cascade);GO:0007257(activation of JNK activity);GO:0007411(axon guidance);GO:0007585(respiratory gaseous exchange);GO:0008104(protein localization);GO:0016192(vesicle-mediated transport);GO:0030900(forebrain development);GO:0046328(regulation of JNK cascade)	GO:0005625(soluble fraction);GO:0005737(cytoplasm);GO:0005790(smooth endoplasmic reticulum);GO:0005886(plasma membrane);GO:0030425(dendrite);GO:0030673(axolemma)	GO:0005078(MAP-kinase scaffold activity);GO:0005515(protein binding);GO:0016301(kinase activity);GO:0019894(kinesin binding);GO:0019901(protein kinase binding)	Mm.43081	TC1588130	ENSMUST00000088345
AB093284	938.015	149.502	849.358	557.933	1406.76	194.34	67.7603	186.405	Zmynd8	Mus musculus mRNA for mKIAA1125 protein.	chr2	165609653	165703068			GO:0005515(protein binding);GO:0008270(zinc ion binding);GO:0016301(kinase activity)	Mm.227598///Mm.393102	TC1669649///TC1582373///TC1715711///TC1771024	ENSMUST00000018050///ENSMUST00000099084///ENSMUST00000099083
AB093295	241.979	163.467	250.608	221.615	253.715	103.511	282.847	104.045	Tecpr1	Mus musculus mRNA for mKIAA1358 protein.	chr5	144956217	144984447		GO:0016021(integral to membrane)		Mm.239412	TC1571987	ENSMUST00000100478
AB094663	195.741	125.501	311.696	167.02	108.505	123.844	96.3966	156.262	P2rx2	Mus musculus mRNA for P2X2e purinergic receptor, complete cds.	chr5	110768830	110772231	GO:0006810(transport);GO:0006811(ion transport);GO:0007268(synaptic transmission)	GO:0016020(membrane);GO:0016021(integral to membrane)	GO:0004872(receptor activity);GO:0004931(ATP-gated cation channel activity);GO:0005216(ion channel activity);GO:0005524(ATP binding)	Mm.55948	NP592053	ENSMUST00000058016
AB094664	155.733	169.471	103.223	139.878	224.1	200.929	181.157	126.329	P2rx2	Mus musculus mRNA for P2X2b purinergic receptor, complete cds.	chr5	110768830	110772231	GO:0006810(transport);GO:0006811(ion transport);GO:0007268(synaptic transmission)	GO:0016020(membrane);GO:0016021(integral to membrane)	GO:0004872(receptor activity);GO:0004931(ATP-gated cation channel activity);GO:0005216(ion channel activity);GO:0005524(ATP binding)	Mm.55948	NP592053	ENSMUST00000058016
AB098161	170.422	479.035	111.477	65.9031	333.885	691.445	588.843	156.817	Sytl5	Mus musculus slp5 mRNA for synaptotagmin-like protein 5 delta 5S-I, complete cds.	chrX	9462747	9571669	GO:0006886(intracellular protein transport);GO:0006887(exocytosis)		GO:0005515(protein binding);GO:0008270(zinc ion binding);GO:0017137(Rab GTPase binding);GO:0046872(metal ion binding)	Mm.246606	NP610554	ENSMUST00000067529
AB100433	1386.43	323.442	1494.2	1006.41	1658.67	381.096	167.208	422.024	Incenp	Mus musculus INCENP mRNA for inner centromere protein-B, complete cds.	chr19	9947166	9969961	GO:0000910(cytokinesis);GO:0007049(cell cycle);GO:0007059(chromosome segregation);GO:0007067(mitosis);GO:0051301(cell division)	GO:0000775(chromosome, pericentric region);GO:0000795(synaptonemal complex);GO:0000801(central element);GO:0005634(nucleus);GO:0005721(centric heterochromatin);GO:0005819(spindle);GO:0005874(microtubule);GO:0030496(midbody);GO:0043234(protein complex)	GO:0005515(protein binding)	Mm.29755	TC1600579	ENSMUST00000025562
AB101295	125.617	188.413	148.799	92.8681	135.184	134.055	308.784	122.402	Ovol2	Mus musculus MOVO mRNA for MOVO-B zinc finger protein, complete cds.	chr2	144130911	144157122	GO:0001755(neural crest cell migration);GO:0001842(neural fold formation);GO:0006350(transcription);GO:0006355(regulation of transcription, DNA-dependent);GO:0007507(heart development);GO:0008285(negative regulation of cell proliferation);GO:0009953(dorsal/ventral pattern formation);GO:0045892(negative regulation of transcription, DNA-dependent);GO:0045893(positive regulation of transcription, DN…	GO:0005622(intracellular);GO:0005634(nucleus)	GO:0003676(nucleic acid binding);GO:0003677(DNA binding);GO:0003700(transcription factor activity);GO:0008270(zinc ion binding);GO:0046872(metal ion binding)	Mm.252750	TC1593746	ENSMUST00000037423
AB101626	124.926	181.142	119.53	136.832	118.416	68.9989	240.722	233.706	Notch1	Mus musculus abnormal Notch1 cDNA, clone:70-6.	chr2	26320869	26322314	GO:0001708(cell fate specification);GO:0001837(epithelial to mesenchymal transition);GO:0006350(transcription);GO:0006355(regulation of transcription, DNA-dependent);GO:0006357(regulation of transcription from RNA polymerase II promoter);GO:0007219(Notch signaling pathway);GO:0007275(multicellular organismal development);GO:0007368(determination of left/right symmetry);GO:0007386(compartment spec…	GO:0005615(extracellular space);GO:0005634(nucleus);GO:0005737(cytoplasm);GO:0005887(integral to plasma membrane);GO:0016020(membrane);GO:0016021(integral to membrane)	GO:0003677(DNA binding);GO:0003682(chromatin binding);GO:0003700(transcription factor activity);GO:0004872(receptor activity);GO:0005509(calcium ion binding);GO:0005515(protein binding);GO:0046872(metal ion binding)	Mm.290610	TC1672263///TC1607055	ENSMUST00000102908
AB101633	273.18	269.631	243.254	340.179	236.107	515.282	165.751	127.86	N/A	Mus musculus abnormal Notch1 cDNA, clone:425-1U.	chr2	26320869	26322218
AB101658	136.769	158.874	170.594	107.286	132.425	256.926	144.82	74.8768	Rsbn1	Mus musculus mRNA for ROSBIN, complete cds.	chr3	103718042	103770536	GO:0008150(biological_process)	GO:0005634(nucleus)	GO:0005515(protein binding)	Mm.29366	TC1584904///TC1579415	ENSMUST00000068879///ENSMUST00000051139
AB106541	112.145	240.684	122.27	88.7785	125.385	215.049	321.465	185.538	Grb10	Mus musculus Grb10 mRNA for growth factor receptor-bound protein 10, partial cds.	chr11	11870425	11926327	GO:0007165(signal transduction);GO:0007242(intracellular signaling cascade);GO:0048009(insulin-like growth factor receptor signaling pathway)	GO:0005829(cytosol)	GO:0004872(receptor activity);GO:0005070(SH3/SH2 adaptor activity);GO:0005515(protein binding)	Mm.273117	NP651753///TC1685243///TC1646566	ENSMUST00000093321
AB117932	207.903	402.948	116.326	218.449	288.933	286.99	651.266	270.586	Slc35d2	Mus musculus mUGTrel8 mRNA for UDP-glucuronic acid/UDP-N-acetylgalactosamine transporter transcript variant2, complete cds.	chr13	64197617	64230638	GO:0006468(protein amino acid phosphorylation)		GO:0004672(protein kinase activity);GO:0005351(sugar porter activity);GO:0005524(ATP binding)	Mm.133731	TC1680880
AB117937	157.442	142.67	117.642	198.185	156.498	88.4242	138.386	201.199	Mutyh	Mus musculus Mutyh mRNA for mutY homolog beta, complete cds.	chr4	116486923	116491985	GO:0006281(DNA repair);GO:0006284(base-excision repair);GO:0006974(response to DNA damage stimulus);GO:0008152(metabolic process)	GO:0005622(intracellular);GO:0005634(nucleus)	GO:0003677(DNA binding);GO:0004519(endonuclease activity);GO:0005506(iron ion binding);GO:0016787(hydrolase activity);GO:0016798(hydrolase activity, acting on glycosyl bonds);GO:0019104(DNA N-glycosylase activity);GO:0046872(metal ion binding)	Mm.180333	TC1595555///TC1616993///TC1748933	ENSMUST00000102699
AB117939	110.561	428.257	137.434	103.196	91.0523	481.934	633.269	169.568	Mutyh	Mus musculus Mutyh mRNA for mutY homolog alpha, partial cds.	chr4	116480348	116488959	GO:0006281(DNA repair);GO:0006284(base-excision repair);GO:0006974(response to DNA damage stimulus);GO:0008152(metabolic process)	GO:0005622(intracellular);GO:0005634(nucleus)	GO:0003677(DNA binding);GO:0004519(endonuclease activity);GO:0005506(iron ion binding);GO:0016787(hydrolase activity);GO:0016798(hydrolase activity, acting on glycosyl bonds);GO:0019104(DNA N-glycosylase activity);GO:0046872(metal ion binding)	Mm.180333	TC1595555///TC1616993///TC1748933	ENSMUST00000102699
AB117943	103.053	137.241	124.286	78.8238	106.05	189.596	117.642	104.485	N/A	Mus musculus Capn3 mRNA for mUp76, complete cds.	chr2	120281728	120330235
AB117975	134.041	110.442	196.661	100.089	105.372	84.9274	144.685	101.713	Sgce	Mus musculus Sgce mRNA for brain epsilon-sarcoglycan, complete cds.	chr6	4624349	4697100	GO:0007156(homophilic cell adhesion)	GO:0005615(extracellular space);GO:0005856(cytoskeleton);GO:0005887(integral to plasma membrane);GO:0016012(sarcoglycan complex);GO:0016020(membrane);GO:0016021(integral to membrane)	GO:0005509(calcium ion binding);GO:0005515(protein binding)	Mm.8739	NP1480413	ENSMUST00000090686
AB124611	303.362	304.356	256.183	340.793	313.111	126.114	195.134	591.82	AB124611	Mus musculus hide1 mRNA for HIDE1, complete cds.	chr9	21330720	21349237
AB125594	160.449	198.883	225.008	128.465	127.876	273.878	207.531	115.24	Etl4	Mus musculus Skt-a mRNA for Sickle tail-a, complete cds.	chr2	20431673	20732162	GO:0006644(phospholipid metabolic process);GO:0016042(lipid catabolic process)		GO:0004623(phospholipase A2 activity)	Mm.237935	TC1620405///TC1595195///TC1587633///TC1589840///TC1591036///NP955525	ENSMUST00000045555
AB160986	118.736	214.353	158.185	64.5832	133.438	164.104	123.204	355.75	Frem1	Mus musculus qbrick mRNA for extracellular matrix protein QBRICK, complete cds.	chr4	82543830	82698243	GO:0007155(cell adhesion);GO:0007156(homophilic cell adhesion);GO:0007160(cell-matrix adhesion);GO:0007275(multicellular organismal development)	GO:0005575(cellular_component);GO:0005578(proteinaceous extracellular matrix);GO:0016020(membrane)	GO:0005509(calcium ion binding);GO:0005515(protein binding);GO:0005529(sugar binding);GO:0046872(metal ion binding)	Mm.242337	TC1595881
AB178900	104.024	188.86	112.506	118.269	81.2966	118.905	333.257	114.418	Nxf2	Mus musculus NXF2 mRNA for nuclear export factor 2, complete cds.	chrX	131479069	131499293	GO:0006405(RNA export from nucleus);GO:0006810(transport);GO:0016973(poly(A)+ mRNA export from nucleus);GO:0051028(mRNA transport)	GO:0005622(intracellular);GO:0005634(nucleus);GO:0005635(nuclear envelope)	GO:0000166(nucleotide binding);GO:0003723(RNA binding);GO:0003729(mRNA binding);GO:0005515(protein binding)	Mm.103155	TC1588240	ENSMUST00000010085
AB179844	120.737	317.055	148.735	103.527	109.949	503.872	221.11	226.184	Adam22	Mus musculus ADAM22 mRNA for ADAM22-G06, partial cds.	chr5	8072351	8116659	GO:0006508(proteolysis)	GO:0016020(membrane);GO:0016021(integral to membrane)	GO:0004222(metalloendopeptidase activity);GO:0008237(metallopeptidase activity);GO:0008270(zinc ion binding)	Mm.275895		ENSMUST00000102987
AB179846	99.8715	444.541	123.07	71.3406	105.204	667.401	493.1	173.121	Adam22	Mus musculus ADAM22 mRNA for ADAM22-G08, partial cds.	chr5	8072351	8116659	GO:0006508(proteolysis)	GO:0016020(membrane);GO:0016021(integral to membrane)	GO:0004222(metalloendopeptidase activity);GO:0008237(metallopeptidase activity);GO:0008270(zinc ion binding)	Mm.275895		ENSMUST00000102987
AB179854	143.803	216.741	157.838	115.971	157.602	283.664	227.405	139.152	Adam22	Mus musculus ADAM22 mRNA for ADAM22-A13, partial cds.	chr5	8092259	8116659	GO:0006508(proteolysis)	GO:0016020(membrane);GO:0016021(integral to membrane)	GO:0004222(metalloendopeptidase activity);GO:0008237(metallopeptidase activity);GO:0008270(zinc ion binding)	Mm.275895		ENSMUST00000102987
AB179856	105.771	311.301	134.186	81.6473	101.48	125.928	261.172	546.804	Adam22	Mus musculus ADAM22 mRNA for ADAM22-A15, partial cds.	chr5	8092339	8116659	GO:0006508(proteolysis)	GO:0016020(membrane);GO:0016021(integral to membrane)	GO:0004222(metalloendopeptidase activity);GO:0008237(metallopeptidase activity);GO:0008270(zinc ion binding)	Mm.275895		ENSMUST00000102987
AB183189	174.554	620.034	296.695	111.12	115.846	807.817	976.822	75.4633	Tcra	Mus musculus TCR-alpha chain mRNA for T cell receptor alpha chain, complete cds.	chr14	54285614	54286182		GO:0042105(alpha-beta T cell receptor complex)		Mm.213248	NP341452///NP057333///TC1623852	ENSMUST00000103740
AB185844	170.511	183.115	97.6785	249.529	164.324	146.341	115.663	287.341	Wdr67	Mus musculus 4-B-3 mRNA for hypothetical protein 4-B-3, complete cds.	chr15	57743753	57791037		GO:0005622(intracellular)	GO:0005097(Rab GTPase activator activity)	Mm.390835	TC1590103///TC1578607	ENSMUST00000022992
AB188811	331.257	249.879	194.331	521.498	277.941	401.345	192.853	155.44	Sbno1	Mus musculus mSno1 mRNA for strawberry notch homolog 1, partial cds.	chr5	124818710	124864536			GO:0003676(nucleic acid binding);GO:0004386(helicase activity);GO:0005524(ATP binding)	Mm.23879///Mm.439104	TC1626946///TC1618839	ENSMUST00000065263///ENSMUST00000100711
AB190257	675.793	178.536	725.658	658.715	643.007	75.5655	187.563	272.479	Orc3l	Mus musculus Orc3l mRNA for origin recognition complex subunit 3 isoform B, complete cds.	chr4	34516551	34562193	GO:0006260(DNA replication)	GO:0005634(nucleus);GO:0005664(nuclear origin of replication recognition complex)	GO:0003677(DNA binding);GO:0005515(protein binding)	Mm.399624	TC1713606///TC1574661	ENSMUST00000048706
AB190911	743.888	163.235	864.817	859.728	507.12	58.7195	123.676	307.311	Sorbs3	Mus musculus mRNA for vinexin-g, complete cds.	chr14	70580274	70605829	GO:0000122(negative regulation of transcription from RNA polymerase II promoter);GO:0007155(cell adhesion);GO:0043410(positive regulation of MAPKKK cascade);GO:0051496(positive regulation of stress fiber formation)	GO:0005634(nucleus);GO:0005737(cytoplasm);GO:0005856(cytoskeleton);GO:0005925(focal adhesion)	GO:0005515(protein binding);GO:0008134(transcription factor binding);GO:0017166(vinculin binding)	Mm.5068	TC1613615	ENSMUST00000022682
AB193068	121.01	233.428	118.642	125.687	118.701	387.874	125.058	187.351	Sgol1	Mus musculus Sgo1 mRNA for shugoshin 1B protein, complete cds.	chr17	53815384	53828637	GO:0007049(cell cycle);GO:0007059(chromosome segregation);GO:0007067(mitosis);GO:0045132(meiotic chromosome segregation);GO:0051301(cell division)	GO:0000775(chromosome, pericentric region);GO:0005634(nucleus)		Mm.153202	TC1578833	ENSMUST00000024736
AB194412	136.249	151.077	100.016	89.1738	219.558	225.568	114.951	112.712	Magi1	Mus musculus MAGI1 mRNA for MAGI1c, complete cds.	chr6	93625448	94233898	GO:0007242(intracellular signaling cascade)	GO:0005634(nucleus);GO:0005923(tight junction);GO:0016020(membrane)	GO:0000166(nucleotide binding);GO:0005515(protein binding);GO:0005524(ATP binding);GO:0016301(kinase activity);GO:0016740(transferase activity)	Mm.217216	TC1579447///TC1600589///NP1486981	ENSMUST00000055224///ENSMUST00000093769
AB196497	452.329	474.824	538.297	442.739	375.95	559.434	550.662	314.375	Nfkbiz	Mus musculus IkappaB-zeta mRNA for IkappaB-zeta(D), partial cds.	chr16	55817858	55818628	GO:0006355(regulation of transcription, DNA-dependent);GO:0006954(inflammatory response)	GO:0005634(nucleus)	GO:0003677(DNA binding);GO:0003700(transcription factor activity)	Mm.247272	TC1576131	ENSMUST00000036273
AB201453	1194.84	2196.53	549.384	1228.58	1806.54	3927.01	1039.45	1623.14	Prkcd	Mus musculus Prkcd mRNA for protein kinase C, delta IV, complete cds.	chr14	31408554	31421008	GO:0006468(protein amino acid phosphorylation);GO:0007242(intracellular signaling cascade);GO:0016064(immunoglobulin mediated immune response);GO:0042100(B cell proliferation)	GO:0005634(nucleus);GO:0005737(cytoplasm);GO:0016020(membrane)	GO:0000166(nucleotide binding);GO:0004672(protein kinase activity);GO:0004674(protein serine/threonine kinase activity);GO:0005524(ATP binding);GO:0008022(protein C-terminus binding);GO:0008047(enzyme activator activity);GO:0008270(zinc ion binding);GO:0016301(kinase activity);GO:0016740(transferase activity);GO:0019899(enzyme binding);GO:0019992(diacylglycerol binding);GO:0046872(metal ion bindi…	Mm.2314	TC1595933///NP1489545	ENSMUST00000022521
AB201454	560.231	730.288	1078.55	351.135	251.011	113.188	1744.79	332.882	Prkcd	Mus musculus Prkcd mRNA for protein kinase C, delta V, complete cds.	chr14	31408554	31421008	GO:0006468(protein amino acid phosphorylation);GO:0007242(intracellular signaling cascade);GO:0016064(immunoglobulin mediated immune response);GO:0042100(B cell proliferation)	GO:0005634(nucleus);GO:0005737(cytoplasm);GO:0016020(membrane)	GO:0000166(nucleotide binding);GO:0004672(protein kinase activity);GO:0004674(protein serine/threonine kinase activity);GO:0005524(ATP binding);GO:0008022(protein C-terminus binding);GO:0008047(enzyme activator activity);GO:0008270(zinc ion binding);GO:0016301(kinase activity);GO:0016740(transferase activity);GO:0019899(enzyme binding);GO:0019992(diacylglycerol binding);GO:0046872(metal ion bindi…	Mm.2314	TC1595933///NP1489545	ENSMUST00000022521
AB201455	657.282	172.161	554.591	961.624	455.63	162.268	157.151	197.063	Prkcd	Mus musculus Prkcd mRNA for protein kinase C, delta VI, complete cds.	chr14	31411592	31421008	GO:0006468(protein amino acid phosphorylation);GO:0007242(intracellular signaling cascade);GO:0016064(immunoglobulin mediated immune response);GO:0042100(B cell proliferation)	GO:0005634(nucleus);GO:0005737(cytoplasm);GO:0016020(membrane)	GO:0000166(nucleotide binding);GO:0004672(protein kinase activity);GO:0004674(protein serine/threonine kinase activity);GO:0005524(ATP binding);GO:0008022(protein C-terminus binding);GO:0008047(enzyme activator activity);GO:0008270(zinc ion binding);GO:0016301(kinase activity);GO:0016740(transferase activity);GO:0019899(enzyme binding);GO:0019992(diacylglycerol binding);GO:0046872(metal ion bindi…	Mm.2314	TC1595933///NP1489545	ENSMUST00000022521
AB201456	206.261	122.189	157.27	217.257	244.256	130.992	165.475	70.1015	Prkcd	Mus musculus Prkcd mRNA for protein kinase C, delta VII, complete cds.	chr14	31411592	31421008	GO:0006468(protein amino acid phosphorylation);GO:0007242(intracellular signaling cascade);GO:0016064(immunoglobulin mediated immune response);GO:0042100(B cell proliferation)	GO:0005634(nucleus);GO:0005737(cytoplasm);GO:0016020(membrane)	GO:0000166(nucleotide binding);GO:0004672(protein kinase activity);GO:0004674(protein serine/threonine kinase activity);GO:0005524(ATP binding);GO:0008022(protein C-terminus binding);GO:0008047(enzyme activator activity);GO:0008270(zinc ion binding);GO:0016301(kinase activity);GO:0016740(transferase activity);GO:0019899(enzyme binding);GO:0019992(diacylglycerol binding);GO:0046872(metal ion bindi…	Mm.2314	TC1595933///NP1489545	ENSMUST00000022521
AB206385	102.051	217.1	103.227	105.047	97.8787	104.005	433.887	113.41	Nox1	NOX1 a-type mRNA.	chrX	130642271	130756495	GO:0042554(superoxide release)	GO:0005575(cellular_component)	GO:0016175(superoxide-generating NADPH oxidase activity)	Mm.233865	TC1598894	ENSMUST00000033610
AB206708	737.474	212.673	702.589	712.716	797.118	243.747	218.755	175.517	Brd3	Mus musculus Orfx mRNA, complete cds.	chr2	27303336	27319713		GO:0005634(nucleus)		Mm.28721	TC1574139///TC1590030///TC1763856	ENSMUST00000077737
AB207233	628.006	716.781	359.672	755.561	768.785	678.372	189.775	1282.2	Pcnt	Mus musculus PCNT2 mRNA for pericentrin-360, complete cds.	chr10	75813998	75905657	GO:0007051(spindle organization and biogenesis);GO:0042384(cilium biogenesis)	GO:0005813(centrosome);GO:0005814(centriole);GO:0005815(microtubule organizing center);GO:0005874(microtubule)		Mm.251794	NP583354	ENSMUST00000001179
AB211986	141.51	389.879	138.572	123.722	162.235	356.002	299.761	513.874	Lman1l	Mus musculus slamp mRNA for sublingual acinar membrane protein, complete cds.	chr9	57454839	57468568		GO:0016020(membrane);GO:0016021(integral to membrane)	GO:0005529(sugar binding)	Mm.295630	TC1595747	ENSMUST00000044937
AB219977	231.64	295.055	337.419	176.065	181.437	481.878	108.287	295.001	Mapk8	Mus musculus mRNA for JNK1 beta1 protein kinase, complete cds.	chr14	34195194	34224210	GO:0001503(ossification);GO:0006468(protein amino acid phosphorylation);GO:0007258(JUN phosphorylation);GO:0009411(response to UV);GO:0018107(peptidyl-threonine phosphorylation);GO:0043066(negative regulation of apoptosis)		GO:0000166(nucleotide binding);GO:0004672(protein kinase activity);GO:0004674(protein serine/threonine kinase activity);GO:0004705(JUN kinase activity);GO:0004707(MAP kinase activity);GO:0005515(protein binding);GO:0005524(ATP binding);GO:0016301(kinase activity);GO:0016740(transferase activity)	Mm.21495///Mm.441782	TC1616561///TC1634600///TC1577892///TC1598120///TC1597850	ENSMUST00000022504
AB221576	1350.48	235.595	1852.83	1189.86	1008.74	310.426	184.344	212.016	Phf10	Mus musculus cDNA pooled tissues:(tissue_type=brain,dev_stage=8-12 days neonate,strain=BALB/c),(tissue_type=testis,dev_stage=adult, strain=C57BL/6J), clone:V01X007K15.	chr17	15082013	15093869	GO:0006350(transcription);GO:0006355(regulation of transcription, DNA-dependent)	GO:0005634(nucleus)	GO:0003677(DNA binding);GO:0005515(protein binding);GO:0008270(zinc ion binding);GO:0046872(metal ion binding)	Mm.440085	TC1579494	ENSMUST00000024657
AB221584	360.837	120.782	532.337	299.291	250.883	170.564	110.54	81.2418	Gmeb2	Mus musculus cDNA pooled tissues:(tissue_type=brain,dev_stage=8-12 days neonate,strain=BALB/c),(tissue_type=testis,dev_stage=adult, strain=C57BL/6J), clone:V01X010G17.	chr2	180986155	181012826	GO:0006350(transcription);GO:0006355(regulation of transcription, DNA-dependent)	GO:0005634(nucleus)	GO:0003677(DNA binding)	Mm.220423	TC1577695	ENSMUST00000049032
AB221601	1063.35	222.84	407.948	1506.59	1275.52	205.281	255.993	207.245	Foxp1	Mus musculus cDNA pooled tissues:(tissue_type=brain,dev_stage=8-12 days neonate,strain=BALB/c),(tissue_type=testis,dev_stage=adult, strain=C57BL/6J), clone:V01X014A13.	chr6	98880083	99113023	GO:0000122(negative regulation of transcription from RNA polymerase II promoter);GO:0006350(transcription);GO:0006355(regulation of transcription, DNA-dependent);GO:0007507(heart development);GO:0016481(negative regulation of transcription)	GO:0005622(intracellular);GO:0005634(nucleus)	GO:0003676(nucleic acid binding);GO:0003677(DNA binding);GO:0003700(transcription factor activity);GO:0005515(protein binding);GO:0008270(zinc ion binding);GO:0016564(transcriptional repressor activity);GO:0042803(protein homodimerization activity);GO:0046872(metal ion binding);GO:0046982(protein heterodimerization activity)	Mm.234965///Mm.392313	TC1738194///NP369671///TC1591595	ENSMUST00000068823///ENSMUST00000074346
AB221604	191.2	131.404	284.611	177.167	111.821	122.758	211.23	60.2229	Zfp292	Mus musculus cDNA pooled tissues:(tissue_type=brain,dev_stage=8-12 days neonate,strain=BALB/c),(tissue_type=testis,dev_stage=adult, strain=C57BL/6J), clone:V01X015M13.	chr4	34750424	34756745	GO:0006508(proteolysis);GO:0006644(phospholipid metabolic process);GO:0006979(response to oxidative stress);GO:0008150(biological_process);GO:0016042(lipid catabolic process)	GO:0005575(cellular_component);GO:0016020(membrane)	GO:0003674(molecular_function);GO:0003676(nucleic acid binding);GO:0004601(peroxidase activity);GO:0004623(phospholipase A2 activity);GO:0008236(serine-type peptidase activity);GO:0008270(zinc ion binding);GO:0046872(metal ion binding)	Mm.38193	TC1593993///TC1581470///TC1602302
AB221678	1383.14	805.883	886.73	2390.8	871.889	869.903	1046.83	500.915	Ppp3cb	Mus musculus cDNA pooled tissues:(tissue_type=brain,dev_stage=8-12 days neonate,strain=BALB/c),(tissue_type=testis,dev_stage=adult, strain=C57BL/6J), clone:V01Y045G15.	chr14	21319261	21365766	GO:0006470(protein amino acid dephosphorylation);GO:0007507(heart development);GO:0030217(T cell differentiation)		GO:0004721(phosphoprotein phosphatase activity);GO:0004722(protein serine/threonine phosphatase activity);GO:0005506(iron ion binding);GO:0005516(calmodulin binding);GO:0008270(zinc ion binding);GO:0016787(hydrolase activity);GO:0046872(metal ion binding)	Mm.274432	TC1576656///TC1677466	ENSMUST00000022355
AB222602	443.221	184.413	414.828	613.896	300.94	97.073	255.335	200.83	Prpf19	Mus musculus prp19 beta mRNA, complete cds.	chr19	10969781	10980021	GO:0006281(DNA repair);GO:0006397(mRNA processing);GO:0006512(ubiquitin cycle);GO:0006974(response to DNA damage stimulus);GO:0008380(RNA splicing);GO:0016567(protein ubiquitination)	GO:0000151(ubiquitin ligase complex);GO:0005634(nucleus);GO:0005681(spliceosome)	GO:0003677(DNA binding);GO:0004842(ubiquitin-protein ligase activity);GO:0016874(ligase activity)	Mm.358657	TC1586094	ENSMUST00000025642
AB232341	163.801	172.02	115.397	239.551	136.456	134.397	85.6286	296.036	Srr	Mus musculus Srr mRNA for serine racemase isoform 2, partial cds.	chr11	74726463	74739205	GO:0006520(amino acid metabolic process);GO:0008152(metabolic process);GO:0009069(serine family amino acid metabolic process)		GO:0003824(catalytic activity);GO:0016853(isomerase activity);GO:0018114(threonine racemase activity);GO:0030170(pyridoxal phosphate binding);GO:0030378(serine racemase activity)	Mm.131443///Mm.417646///Mm.440608	TC1594642///TC1772186///TC1620201///NP1479895	ENSMUST00000065211
AB236331	285.704	307.357	147.964	220.424	488.726	104.366	402.685	415.02	Ceacam1	Mus musculus CEACAM1-2C1 mRNA for hypothetical protein, complete cds.	chr7	26246720	26262644	GO:0043406(positive regulation of MAPK activity)	GO:0016020(membrane);GO:0016021(integral to membrane)	GO:0004872(receptor activity)	Mm.322502	NP377188///NP1481470///NP348751	ENSMUST00000098669///ENSMUST00000064862
AB236332	216.086	147.212	161.61	253.144	233.506	195.327	181.894	64.4154	Ceacam1	Mus musculus CEACAM1-4C1 mRNA for hypothetical protein, complete cds.	chr7	26246720	26262644	GO:0043406(positive regulation of MAPK activity)	GO:0016020(membrane);GO:0016021(integral to membrane)	GO:0004872(receptor activity)	Mm.322502	NP377188///NP1481470///NP348751	ENSMUST00000098669///ENSMUST00000064862
AB241120	547.919	281.739	315.541	451.212	877.004	104.518	469.216	271.483	Fkbp1a	Mus musculus FKBP12-T1 mRNA for FK506 Binding Protein12-T1, complete cds.	chr2	151368234	151387427	GO:0006457(protein folding);GO:0006810(transport)	GO:0016020(membrane)	GO:0003755(peptidyl-prolyl cis-trans isomerase activity);GO:0005524(ATP binding);GO:0005528(FK506 binding);GO:0016853(isomerase activity)	Mm.278458///Mm.381214	TC1610174	ENSMUST00000044011
AB241121	1625	122.056	1714.68	1246.02	1914.3	117.559	117.642	130.967	Fkbp1a	Mus musculus FKBP12-T2 mRNA for FK506 binding protein12-T2, complete cds.	chr2	151368234	151387427	GO:0006457(protein folding);GO:0006810(transport)	GO:0016020(membrane)	GO:0003755(peptidyl-prolyl cis-trans isomerase activity);GO:0005524(ATP binding);GO:0005528(FK506 binding);GO:0016853(isomerase activity)	Mm.278458///Mm.381214	TC1610174	ENSMUST00000044011
AB243064	112.48	209.413	156.051	77.0108	104.377	133.336	313.914	180.99	Cd300lg	Mus musculus mRNA for nepmucin isoform B, complete cds.	chr11	101902861	101916931		GO:0016021(integral to membrane)		Mm.266885	TC1581210///TC1591949	ENSMUST00000017453
AB246391	152.708	119.071	125.133	134.745	198.244	139.28	123.713	94.2204	Reln	Mus musculus Reln mRNA for reelin splicing isoform MR-1A, complete cds.	chr5	21847888	21850523	GO:0000904(cellular morphogenesis during differentiation);GO:0001764(neuron migration);GO:0007155(cell adhesion);GO:0007275(multicellular organismal development);GO:0007411(axon guidance);GO:0007417(central nervous system development);GO:0007420(brain development);GO:0007626(locomotory behavior);GO:0010001(glial cell differentiation);GO:0018108(peptidyl-tyrosine phosphorylation);GO:0042403(thyroi…	GO:0005578(proteinaceous extracellular matrix);GO:0005615(extracellular space);GO:0005737(cytoplasm)	GO:0004252(serine-type endopeptidase activity);GO:0005515(protein binding);GO:0008233(peptidase activity);GO:0016787(hydrolase activity)	Mm.425236	TC1596615///TC1578722
AB250383	1208.82	107.862	1196.84	1334.3	1095.32	94.5528	122.744	106.289	Ldb1	Mus musculus Ldb1 mRNA for LIM-domain-binding protein 1b (Ldb1b), complete cds.	chr19	46108451	46110855	GO:0007275(multicellular organismal development);GO:0009948(anterior/posterior axis specification);GO:0010003(gastrulation (sensu Mammalia));GO:0016055(Wnt receptor signaling pathway);GO:0030182(neuron differentiation);GO:0045647(negative regulation of erythrocyte differentiation);GO:0045892(negative regulation of transcription, DNA-dependent)	GO:0005634(nucleus);GO:0043234(protein complex)	GO:0003712(transcription cofactor activity);GO:0030274(LIM domain binding);GO:0042803(protein homodimerization activity)	Mm.327442	TC1631561	ENSMUST00000056931
AB253944	261.456	786.531	373.491	131.219	279.658	114.091	224.979	2020.52	Mettl7a2	Mus musculus UbiE2 mRNA for UbiE2, complete cds.	chr15	100183630	100192271	GO:0008152(metabolic process)		GO:0008168(methyltransferase activity)	Mm.440573
AB255388	727.399	441.83	720.704	781.596	679.897	162.896	166.334	996.261	Wiz	Mus musculus wiz mRNA for widely-interspaced zinc finger motifs, complete cds.	chr17	32491005	32524762		GO:0005622(intracellular);GO:0005634(nucleus)	GO:0003676(nucleic acid binding);GO:0008270(zinc ion binding);GO:0046872(metal ion binding)	Mm.274948	TC1588237///TC1610733	ENSMUST00000087699///ENSMUST00000087703
AB255881	98.7522	795.087	112.791	65.4854	117.98	1014.12	1257.59	113.552	Abca8a	Mus musculus abca8a mRNA for ABC transporter A subfamily member, A8a, complete cds.	chr11	109886947	109952934	GO:0006810(transport)	GO:0016020(membrane);GO:0016021(integral to membrane)	GO:0000166(nucleotide binding);GO:0005524(ATP binding);GO:0016887(ATPase activity);GO:0017111(nucleoside-triphosphatase activity);GO:0042626(ATPase activity, coupled to transmembrane movement of substances)	Mm.439858	TC1584925	ENSMUST00000046223
AB257853	102.144	523.491	106.292	105.678	94.4617	131.144	1285.79	153.54	Unc79	Mus musculus KIAA1409 mRNA for KIAA1409, complete cds.	chr12	104187068	104422208				Mm.387073	TC1602085	ENSMUST00000085079
AB257855	199.053	338.429	229.726	137.923	229.51	582.559	139.9	292.827	Bahcc1	Mus musculus KIAA1447 mRNA for KIAA1447, complete cds.	chr11	120098012	120153596			GO:0003677(DNA binding)	Mm.309498	TC1656604	ENSMUST00000044985
AB258534	133.479	225.802	166.633	119.103	114.701	437.049	162.768	77.5892	Piwil4	Mus musculus piwiL4 mRNA for PiwiL4, complete cds.	chr9	14506801	14545177	GO:0007275(multicellular organismal development)			Mm.334969	TC1595803
AB259051	123.908	346.364	102.107	116.969	152.647	232.303	274.977	531.814	Cacna1c	Mus musculus CaV1.2-d mRNA for voltage-dependent calcium channel, partial cds.	chr6	118663274	118701583
AB264771	291.221	306.544	150.23	461.109	262.325	214.798	261.995	442.839	Chn1	Mus musculus Chn1 mRNA for alpha1-chimerin, complete cds, mutant: mfy.	chr2	73448801	73498423	GO:0007165(signal transduction);GO:0007242(intracellular signaling cascade)	GO:0005622(intracellular)	GO:0005096(GTPase activator activity);GO:0008270(zinc ion binding);GO:0019992(diacylglycerol binding);GO:0046872(metal ion binding)	Mm.257073	TC1590484///TC1572031	ENSMUST00000102677
AB264772	283.505	179.56	219.558	388.179	242.777	189.753	138.35	210.576	Chn1	Mus musculus Chn1 mRNA for alpha2-chimerin, complete cds, mutant: mfy.	chr2	73448801	73613155	GO:0007165(signal transduction);GO:0007242(intracellular signaling cascade)	GO:0005622(intracellular)	GO:0005096(GTPase activator activity);GO:0008270(zinc ion binding);GO:0019992(diacylglycerol binding);GO:0046872(metal ion binding)	Mm.257073	TC1590484///TC1572031	ENSMUST00000102677
AB271907	155.921	207.603	123.132	232.45	112.181	170.488	139.174	313.148	Wwc1	Mus musculus mRNA for KIBRA, complete cds.	chr11	35652679	35793591				Mm.31267	TC1578774	ENSMUST00000018993
AB275281	638.685	205.814	829.246	647.584	439.224	125.391	244.813	247.24	Iqsec2	Mus musculus mRNA for ARF6 guanine nucleotide exchange factor IQArfGEF, complete cds.	chrX	148578810	148659779
AB281678	203.426	122.367	166.143	141.214	302.921	138.33	100.819	127.952	Vps13c	Mus musculus vps13c 5' variant III mRNA for chorein, partial cds.	chr9	67688202	67721721	GO:0008104(protein localization)			Mm.241454	TC1590613///TC1644492///TC1626837///TC1603556	ENSMUST00000056871///ENSMUST00000077879
AB281685	255.326	168.871	221.134	291.105	253.739	76.18	152.127	278.306	Vps13c	Mus musculus Vps13c 3' variant I mRNA for chorein, partial cds.	chr9	67823588	67843441	GO:0008104(protein localization)			Mm.241454	TC1590613///TC1644492///TC1626837///TC1603556	ENSMUST00000056871///ENSMUST00000077879
AB286960	196.762	504.219	172.48	205.79	212.015	530.433	693.005	289.221	Oscp1	Mus musculus OSCP1 mRNA for organic solute carrier protein 1 isoform, complete cds.	chr4	125735808	125766578	GO:0006810(transport)	GO:0005615(extracellular space);GO:0016020(membrane)		Mm.38907	TC1580661	ENSMUST00000035497
AB288231	118.649	130.141	113.373	109.836	132.739	92.5231	119.293	178.607	Krt28	Mus musculus domesticus Krt28 mRNA for Keratin 28, complete cds.	chr11	99226187	99236217		GO:0005882(intermediate filament)	GO:0005198(structural molecule activity)	Mm.180256	TC1584658	ENSMUST00000006963
AB289606	148.287	684.373	235.85	124.149	84.861	1326.04	471.401	255.68	Hif3a	Mus musculus nepas mRNA for hypoxia inducible factor 3 alpha, complete cds.	chr7	17621082	17647742	GO:0001666(response to hypoxia);GO:0006350(transcription);GO:0006355(regulation of transcription, DNA-dependent);GO:0006366(transcription from RNA polymerase II promoter);GO:0007165(signal transduction);GO:0045449(regulation of transcription)	GO:0005634(nucleus)	GO:0003677(DNA binding);GO:0003700(transcription factor activity);GO:0004871(signal transducer activity);GO:0030528(transcription regulator activity)	Mm.135110	TC1590314///TC1592082	ENSMUST00000037762
AB294526	107.552	1242.93	105.175	105.369	112.11	3152.25	286.492	290.037	N/A	Mus musculus RNA, mRNA-like noncoding RNA, partial sequence, clone: Gomafu isofom#7.	chr5	112649944	112657718
AB294528	328.869	1395.48	153.416	296.756	536.434	865.58	1112.49	2208.37	N/A	Mus musculus RNA, mRNA-like noncoding RNA, partial sequence, clone: Gomafu isofom#9.	chr5	112649944	112657718
AB359229	1627.59	109.437	1699.75	1728.05	1454.98	124.257	106.436	97.6185	H2-T22	Mus musculus H2-T22 mRNA for MHC classIb T22, complete cds.	chr17	36175353	36179405	GO:0006952(defense response);GO:0006955(immune response);GO:0019882(antigen processing and presentation)	GO:0016020(membrane);GO:0016021(integral to membrane);GO:0042612(MHC class I protein complex)		Mm.195061	TC1719716///TC1602054	ENSMUST00000080015///ENSMUST00000058801
AF000968	424.255	264.22	402.338	416.354	454.074	199.105	508.261	85.2942	Odf2	Mus musculus outer dense fiber protein (Odf2) mRNA, complete cds.	chr2	29747705	29778058			GO:0005200(structural constituent of cytoskeleton)	Mm.330116	TC1575827///TC1580270///TC1607260	ENSMUST00000046571///ENSMUST00000028128
AF004109	166.681	207.601	136.594	272.937	90.5117	191.074	306.936	124.792	Aanat	Mus musculus arylalkylamine N-acetyltransferase mRNA, complete cds.	chr11	116457374	116458858	GO:0008152(metabolic process)		GO:0004059(aralkylamine N-acetyltransferase activity);GO:0004060(arylamine N-acetyltransferase activity);GO:0008080(N-acetyltransferase activity);GO:0008415(acyltransferase activity);GO:0016740(transferase activity)	Mm.42233	TC1595115///TC1776634	ENSMUST00000021159///ENSMUST00000021160
AF004225	165.466	338.355	131.448	190.371	174.578	176.353	686.397	152.315	Cux1	alt 'AA407197#CDP#Cutl1#Cux#Cux-1#KIAA4047#MGC102214#Phox2#mKIAA4047'	chr5	136750114	136849329	GO:0000122(negative regulation of transcription from RNA polymerase II promoter);GO:0006350(transcription);GO:0006355(regulation of transcription, DNA-dependent);GO:0006810(transport);GO:0007275(multicellular organismal development);GO:0030324(lung development);GO:0042491(auditory receptor cell differentiation);GO:0045449(regulation of transcription)	GO:0005634(nucleus);GO:0016020(membrane);GO:0016021(integral to membrane)	GO:0003677(DNA binding);GO:0003682(chromatin binding);GO:0003700(transcription factor activity);GO:0016564(transcriptional repressor activity)	Mm.320317	TC1585776///TC1576010///TC1585756///NP046611	ENSMUST00000004097///ENSMUST00000065599
AF005936	489.73	208.925	784.733	121.069	563.389	155.574	353.176	118.024	Runx2	Mus musculus PEBP2alphaA major til-1 isoform mRNA, complete cds.	chr17	44744853	44951530	GO:0001501(skeletal development);GO:0001649(osteoblast differentiation);GO:0006350(transcription);GO:0006355(regulation of transcription, DNA-dependent);GO:0008284(positive regulation of cell proliferation);GO:0040036(regulation of fibroblast growth factor receptor signaling pathway);GO:0042475(odontogenesis (sensu Vertebrata));GO:0042487(regulation of odontogenesis (sensu Vertebrata));GO:0045879…	GO:0005634(nucleus);GO:0005737(cytoplasm)	GO:0003677(DNA binding);GO:0003682(chromatin binding);GO:0003700(transcription factor activity);GO:0005515(protein binding);GO:0005524(ATP binding)	Mm.391013	TC1588578///NP1218011	ENSMUST00000077846
AF006467	827.125	181.936	702.012	864.179	915.184	149.169	292.185	104.452	Pitpnm1	Mus musculus membrane-associated phosphatidylinositol transfer protein (mpt1) mRNA, complete cds.	chr19	4100179	4113961	GO:0006810(transport);GO:0015031(protein transport)	GO:0005622(intracellular);GO:0005783(endoplasmic reticulum);GO:0016020(membrane)	GO:0005509(calcium ion binding);GO:0005543(phospholipid binding);GO:0046872(metal ion binding)	Mm.1860	TC1572971	ENSMUST00000100022
AF007110	386.863	166.386	495.235	347.38	317.973	123.697	303.089	72.3701	Mdm4	Mus musculus MDM2-like p53-binding protein (Mdmx) mRNA, complete cds.	chr1	134886421	134921925	GO:0000122(negative regulation of transcription from RNA polymerase II promoter);GO:0006915(apoptosis);GO:0008283(cell proliferation);GO:0008284(positive regulation of cell proliferation);GO:0042177(negative regulation of protein catabolic process);GO:0045023(G0 to G1 transition)	GO:0005622(intracellular);GO:0005634(nucleus)	GO:0005515(protein binding);GO:0008270(zinc ion binding);GO:0046872(metal ion binding)	Mm.441419///Mm.426531	TC1618099///TC1768143///TC1616465///TC1576899///TC1627965	ENSMUST00000067429
AF008222	138.784	189.574	124.332	183.64	108.378	169.392	186.806	212.524	Pcsk6	Mus musculus endoprotease PACE4 (PACE4) mRNA, partial cds.	chr7	73170113	73195228	GO:0006468(protein amino acid phosphorylation);GO:0006508(proteolysis);GO:0007169(transmembrane receptor protein tyrosine kinase signaling pathway);GO:0007354(zygotic determination of anterior/posterior axis, embryo);GO:0007368(determination of left/right symmetry)	GO:0005622(intracellular);GO:0016020(membrane)	GO:0003676(nucleic acid binding);GO:0004252(serine-type endopeptidase activity);GO:0004289(subtilase activity);GO:0004714(transmembrane receptor protein tyrosine kinase activity);GO:0005524(ATP binding);GO:0008233(peptidase activity);GO:0008270(zinc ion binding);GO:0016787(hydrolase activity)	Mm.294007	TC1598112///TC1603517	ENSMUST00000055576///ENSMUST00000098391
AF009328	152.149	297.869	166.558	161.735	128.155	243.832	235.184	414.59	Nr1i3	Mus musculus orphan nuclear hormone receptor isoform mCAR2 mRNA, complete cds.	chr1	173144100	173148975	GO:0006350(transcription);GO:0006355(regulation of transcription, DNA-dependent);GO:0016481(negative regulation of transcription);GO:0045449(regulation of transcription)	GO:0005634(nucleus);GO:0005829(cytosol)	GO:0003677(DNA binding);GO:0003700(transcription factor activity);GO:0003707(steroid hormone receptor activity);GO:0004872(receptor activity);GO:0004879(ligand-dependent nuclear receptor activity);GO:0004887(thyroid hormone receptor activity);GO:0005515(protein binding);GO:0008270(zinc ion binding);GO:0046872(metal ion binding)	Mm.3077	TC1593157	ENSMUST00000005820
AF009366	340.494	203.637	209.297	306.884	505.301	90.6114	398.256	122.044	Nedd9	Mus musculus neural precursor cell expressed developmentally downregulated Nedd9 (Nedd9) mRNA, complete cds.	chr13	41406804	41582662	GO:0001558(regulation of cell growth);GO:0007049(cell cycle);GO:0007067(mitosis);GO:0007155(cell adhesion);GO:0051301(cell division)	GO:0005634(nucleus);GO:0005856(cytoskeleton)	GO:0005515(protein binding)	Mm.288980	TC1575496
AF010135	798.361	289.309	462.507	567.228	1365.35	149.058	383.933	334.936	Mllt10	Mus musculus maf10 (mAF10) mRNA, complete cds.	chr2	17986262	18134017		GO:0005634(nucleus)	GO:0005515(protein binding);GO:0008270(zinc ion binding);GO:0046872(metal ion binding)	Mm.209175	TC1617585
AF010452	378.004	184.217	415.606	342.505	375.901	163.817	106.044	282.791	Mr1	Mus musculus MHC class I related protein 1 isoform E (MR1E) pseudogene mRNA, complete sequence.	chr1	156975007	156993910	GO:0006955(immune response);GO:0019882(antigen processing and presentation)	GO:0016020(membrane);GO:0042612(MHC class I protein complex)		Mm.7580	TC1581673///TC1586621	ENSMUST00000027744
AF011758	188.176	277.968	113.377	193.91	257.242	307.841	236.012	290.052	Zfp143	Mus musculus selenocysteine tRNA gene transcription activating factor (m-Staf) mRNA, complete cds.	chr7	117205215	117238906	GO:0006350(transcription);GO:0006355(regulation of transcription, DNA-dependent);GO:0006357(regulation of transcription from RNA polymerase II promoter);GO:0006359(regulation of transcription from RNA polymerase III promoter)	GO:0005622(intracellular);GO:0005634(nucleus)	GO:0003676(nucleic acid binding);GO:0003677(DNA binding);GO:0003704(specific RNA polymerase II transcription factor activity);GO:0003709(RNA polymerase III transcription factor activity);GO:0008270(zinc ion binding);GO:0046872(metal ion binding)	Mm.10815	TC1763974///TC1578681	ENSMUST00000061729
AF013118	410.683	561.933	386.991	550.116	294.943	989.788	377.13	318.881	Kifc3	Mus musculus kinesin motor protein KIFC3 mRNA, complete cds.	chr8	97623727	97634324	GO:0007017(microtubule-based process);GO:0007018(microtubule-based movement);GO:0007030(Golgi organization and biogenesis)	GO:0005794(Golgi apparatus);GO:0005871(kinesin complex);GO:0005874(microtubule);GO:0005875(microtubule associated complex);GO:0016020(membrane)	GO:0000166(nucleotide binding);GO:0003774(motor activity);GO:0003777(microtubule motor activity);GO:0005524(ATP binding);GO:0008569(minus-end-directed microtubule motor activity)	Mm.378951	TC1671396///TC1576344	ENSMUST00000034240
AF017182	133.21	232.255	126.548	113.568	159.516	210.614	104.716	381.434	Sox10	Mus musculus putative transcription factor (Sox10) mRNA, partial cds.	chr15	78985735	78995670	GO:0006350(transcription);GO:0006355(regulation of transcription, DNA-dependent);GO:0030154(cell differentiation);GO:0045944(positive regulation of transcription from RNA polymerase II promoter);GO:0048469(cell maturation)	GO:0000785(chromatin);GO:0005634(nucleus);GO:0005667(transcription factor complex)	GO:0003677(DNA binding);GO:0003682(chromatin binding);GO:0003700(transcription factor activity);GO:0003705(RNA polymerase II transcription factor activity, enhancer binding)	Mm.276739	TC1584493///NP1286214	ENSMUST00000089349
AF019663	116.525	1003	95.8078	119.683	134.085	139.418	875.618	1993.97	Trpc4	Mus musculus putative capacitative calcium entry channel Trp4 mRNA, complete cds.	chr3	53960025	54122392	GO:0006355(regulation of transcription, DNA-dependent);GO:0006412(translation);GO:0006810(transport);GO:0006811(ion transport);GO:0006816(calcium ion transport)	GO:0005622(intracellular);GO:0005840(ribosome);GO:0016020(membrane);GO:0016021(integral to membrane)	GO:0003677(DNA binding);GO:0003700(transcription factor activity);GO:0003735(structural constituent of ribosome);GO:0004872(receptor activity);GO:0005216(ion channel activity);GO:0005262(calcium channel activity);GO:0005509(calcium ion binding)	Mm.10100	NP729068///TC1619460
AF020946	111.185	323.071	114.887	116.967	101.701	95.3198	347.191	526.703	Tnnt1	Mus musculus slow skeletal muscle troponin T (Tnnt1) mRNA, complete cds.	chr7	4456264	4467577	GO:0006937(regulation of muscle contraction)	GO:0005861(troponin complex)	GO:0005200(structural constituent of cytoskeleton);GO:0005515(protein binding)	Mm.358643	TC1701895	ENSMUST00000071798
AF021031	179.524	193.178	140.022	212.143	186.405	106.699	332.309	140.525	Dgcr6	Mus musculus Dgcr6 protein (Dgcr6) mRNA, partial cds.	chr16	18066594	18071435	GO:0008150(biological_process)	GO:0005575(cellular_component)	GO:0003674(molecular_function)	Mm.27155	TC1777695	ENSMUST00000066027
AF026259	1448.52	311.906	1104.88	1425.19	1815.48	299.688	232.78	403.252	Ddr1	Mus musculus receptor-like tyrosine kinase (Nep) mRNA, complete cds.	chr17	35818511	35837497	GO:0006468(protein amino acid phosphorylation);GO:0007155(cell adhesion);GO:0007169(transmembrane receptor protein tyrosine kinase signaling pathway)	GO:0016020(membrane);GO:0016021(integral to membrane)	GO:0000166(nucleotide binding);GO:0004672(protein kinase activity);GO:0004713(protein-tyrosine kinase activity);GO:0004714(transmembrane receptor protein tyrosine kinase activity);GO:0004872(receptor activity);GO:0005524(ATP binding);GO:0016301(kinase activity);GO:0016740(transferase activity)	Mm.5021	TC1595863
AF026274	391.404	219.969	447.812	490.865	235.536	143.689	265.159	251.06	Golga5	Mus musculus Sumiko (sumiko) mRNA, complete cds.	chr12	103707344	103736117	GO:0007030(Golgi organization and biogenesis);GO:0048193(Golgi vesicle transport)	GO:0000139(Golgi membrane);GO:0005794(Golgi apparatus);GO:0016020(membrane);GO:0016021(integral to membrane)	GO:0005515(protein binding);GO:0042803(protein homodimerization activity)	Mm.273370	TC1777812///TC1579215	ENSMUST00000021609
AF026565	220.078	227.546	245.214	225.749	189.272	77.8468	221.63	383.161	Mid1	Mus musculus ring finger protein (Fxy) mRNA, complete cds.	chrX	166266090	166427361	GO:0006512(ubiquitin cycle);GO:0007026(negative regulation of microtubule depolymerization)	GO:0005622(intracellular);GO:0005874(microtubule);GO:0015630(microtubule cytoskeleton)	GO:0005515(protein binding);GO:0008270(zinc ion binding);GO:0016874(ligase activity);GO:0046872(metal ion binding)	Mm.34441	TC1780013///TC1669669///TC1585121	ENSMUST00000078947
AF027570	1502.59	227.487	1206.03	1322.36	1979.37	226.072	166.446	289.941	Traf2	Mus musculus tumor necrosis factor receptor associated factor 2A (TRAF2A) mRNA, complete cds.	chr2	25373501	25394574	GO:0006915(apoptosis);GO:0006916(anti-apoptosis);GO:0007165(signal transduction);GO:0030163(protein catabolic process);GO:0042981(regulation of apoptosis);GO:0046328(regulation of JNK cascade);GO:0051023(regulation of immunoglobulin secretion)		GO:0004872(receptor activity);GO:0005515(protein binding);GO:0008270(zinc ion binding);GO:0046872(metal ion binding)	Mm.3399	TC1589635	ENSMUST00000028311
AF031128	297.606	161.133	247.422	310.384	335.012	124.726	201.181	157.491	Pxmp3	Mus musculus peroxisome membrane protein PEX2 mRNA, complete cds.	chr3	5560511	5576128	GO:0001764(neuron migration);GO:0007031(peroxisome organization and biogenesis);GO:0007399(nervous system development)	GO:0005777(peroxisome);GO:0016020(membrane);GO:0016021(integral to membrane)	GO:0005515(protein binding);GO:0008270(zinc ion binding);GO:0046872(metal ion binding)	Mm.132336	TC1676151	ENSMUST00000071280
AF031955	170.871	173.637	163.706	261.126	87.78	106.641	298.276	115.993	Zfp316	Mus musculus krupple-related zinc finger protein (Emzf1) mRNA, complete cds.	chr5	144016581	144017885	GO:0006355(regulation of transcription, DNA-dependent);GO:0006810(transport)	GO:0005622(intracellular);GO:0016020(membrane)	GO:0003676(nucleic acid binding);GO:0005215(transporter activity);GO:0008270(zinc ion binding);GO:0046872(metal ion binding)	Mm.6666	NP050210///TC1633421	ENSMUST00000051665
AF033195	216.138	129.189	271.325	152.005	225.082	71.5914	180.992	134.984	Rdh5	Mus musculus IMAGE 776350 9-cis-retinol dehydrogenase mRNA, complete cds.	chr10	128350646	128356353	GO:0008152(metabolic process)	GO:0016021(integral to membrane)	GO:0004745(retinol dehydrogenase activity);GO:0016491(oxidoreductase activity)	Mm.439856	TC1582521	ENSMUST00000026406
AF033201	1604.17	283.084	2038.03	1723.62	1050.86	520.453	155.174	173.626	Cpsf4	Mus musculus clipper/cleavage and polyadenylation specificity factor 30 kDa subunit homolog mRNA, partial cds.	chr5	145928092	145939744	GO:0006397(mRNA processing)	GO:0005634(nucleus)	GO:0003676(nucleic acid binding);GO:0003723(RNA binding);GO:0008270(zinc ion binding);GO:0046872(metal ion binding)	Mm.196884	NP047391	ENSMUST00000070487
AF033585	94.2247	463.765	106.269	108.743	67.6627	206.953	953.888	230.454	Fzd9	Mus musculus frizzled-9 protein (Mfz9) mRNA, partial cds.	chr5	135724806	135727100	GO:0007165(signal transduction);GO:0007166(cell surface receptor linked signal transduction);GO:0007186(G-protein coupled receptor protein signaling pathway);GO:0007275(multicellular organismal development);GO:0007611(learning and/or memory);GO:0016055(Wnt receptor signaling pathway);GO:0043350(neuroblast proliferation (sensu Vertebrata))	GO:0016020(membrane);GO:0016021(integral to membrane)	GO:0004871(signal transducer activity);GO:0004872(receptor activity);GO:0004926(non-G-protein coupled 7TM receptor activity);GO:0004930(G-protein coupled receptor activity);GO:0042813(Wnt receptor activity)		TC1587026
AF034136	236.095	266.431	199.987	257.807	250.491	457.378	107.779	234.135	Col6a3	Mus musculus collagen alpha3(VI) (Col6a3) mRNA, partial cds.	chr1	92698668	92740349	GO:0006260(DNA replication);GO:0006281(DNA repair);GO:0006310(DNA recombination);GO:0006817(phosphate transport);GO:0007155(cell adhesion)	GO:0005578(proteinaceous extracellular matrix);GO:0005581(collagen);GO:0005615(extracellular space);GO:0005737(cytoplasm)	GO:0003910(DNA ligase (ATP) activity);GO:0004866(endopeptidase inhibitor activity);GO:0004867(serine-type endopeptidase inhibitor activity);GO:0005198(structural molecule activity);GO:0005524(ATP binding);GO:0030020(extracellular matrix structural constituent conferring tensile strength)	Mm.7562	TC1601190///TC1598932	ENSMUST00000097653///ENSMUST00000066153
AF034160	112.898	392.863	121.324	64.1442	153.226	264.137	419.018	495.434	N/A	Mus musculus T cell receptor V1J36 alpha chain mRNA, partial cds.	chr14	54793364	54840456
AF034745	198.171	140.813	133.956	259.621	200.937	122.26	185.761	114.418	Lnx1	Mus musculus LNXp80 (LNX) mRNA, complete cds.	chr5	74993128	75098911	GO:0006511(ubiquitin-dependent protein catabolic process);GO:0006512(ubiquitin cycle);GO:0007242(intracellular signaling cascade);GO:0042787(protein ubiquitination during ubiquitin-dependent protein catabolic process);GO:0051260(protein homooligomerization)	GO:0005615(extracellular space);GO:0005737(cytoplasm)	GO:0004842(ubiquitin-protein ligase activity);GO:0005515(protein binding);GO:0008270(zinc ion binding);GO:0016874(ligase activity);GO:0030165(PDZ domain binding);GO:0046872(metal ion binding)	Mm.440403	NP566060///TC1588544	ENSMUST00000039744
AF034762	407.082	318.982	519.086	322.185	379.974	161.897	347.512	447.538	Kcnh2	Mus musculus ERG B K+ channel isoform (MERG) mRNA, complete cds.	chr5	23825406	23835409	GO:0000160(two-component signal transduction system (phosphorelay));GO:0006355(regulation of transcription, DNA-dependent);GO:0006810(transport);GO:0006811(ion transport);GO:0006812(cation transport);GO:0006813(potassium ion transport);GO:0006936(muscle contraction);GO:0007165(signal transduction);GO:0008015(circulation);GO:0008016(regulation of heart contraction)	GO:0005624(membrane fraction);GO:0005635(nuclear envelope);GO:0005737(cytoplasm);GO:0005886(plasma membrane);GO:0005887(integral to plasma membrane);GO:0008076(voltage-gated potassium channel complex);GO:0016020(membrane);GO:0016021(integral to membrane)	GO:0000155(two-component sensor activity);GO:0004871(signal transducer activity);GO:0005216(ion channel activity);GO:0005244(voltage-gated ion channel activity);GO:0005249(voltage-gated potassium channel activity);GO:0005251(delayed rectifier potassium channel activity);GO:0005261(cation channel activity);GO:0005267(potassium channel activity);GO:0030955(potassium ion binding)	Mm.6539	TC1591221	ENSMUST00000036092
AF038896	113.384	321.363	86.9832	113.797	139.371	127.489	679.939	156.663	Pde4d	Mus musculus cyclic AMP specific phosphodiesterase PDE4D5A mRNA, partial cds.	chr13	110051005	110724169	GO:0006198(cAMP catabolic process);GO:0006939(smooth muscle contraction);GO:0007165(signal transduction)		GO:0003824(catalytic activity);GO:0004114(3',5'-cyclic-nucleotide phosphodiesterase activity);GO:0016787(hydrolase activity);GO:0046872(metal ion binding)	Mm.434429	TC1594887///NP049127///TC1585860///TC1593636	ENSMUST00000079975
AF041866	144.188	377.997	154.132	157.437	120.997	705.21	201.18	227.601	Ptprr	Mus musculus protein tyrosine phosphatase PC12-PTP1/PTPBR7/PTP-SL gamma isoform mRNA, complete cds.	chr10	115614481	115711985	GO:0001701(in utero embryonic development);GO:0006470(protein amino acid dephosphorylation);GO:0007185(transmembrane receptor protein tyrosine phosphatase signaling pathway);GO:0016311(dephosphorylation)	GO:0005615(extracellular space);GO:0005886(plasma membrane);GO:0009986(cell surface);GO:0016020(membrane);GO:0016021(integral to membrane)	GO:0004721(phosphoprotein phosphatase activity);GO:0004725(protein tyrosine phosphatase activity);GO:0004872(receptor activity);GO:0005001(transmembrane receptor protein tyrosine phosphatase activity);GO:0016787(hydrolase activity);GO:0016791(phosphoric monoester hydrolase activity);GO:0019901(protein kinase binding)	Mm.336316	TC1581926///TC1596432	ENSMUST00000063470
AF052466	475.065	117.247	443.114	564.317	417.766	107.715	150.008	94.0165	Mapk9	Mus musculus protein kinase JNK2 alpha 1 (Jnk2) mRNA, complete cds.	chr11	49667714	49699598	GO:0006468(protein amino acid phosphorylation);GO:0007254(JNK cascade)	GO:0005634(nucleus)	GO:0000166(nucleotide binding);GO:0004672(protein kinase activity);GO:0004674(protein serine/threonine kinase activity);GO:0004705(JUN kinase activity);GO:0004707(MAP kinase activity);GO:0005515(protein binding);GO:0005524(ATP binding);GO:0016301(kinase activity);GO:0016740(transferase activity)	Mm.68933	TC1596768///TC1616221///TC1602296	ENSMUST00000020634///ENSMUST00000102778
AF053955	580.866	465.704	475.116	674.988	592.495	533.457	591.922	271.732	Runx2	Mus musculus Cbfa1/Osf2 transcription factor isoform-2 mRNA, partial sequence.	chr17	44776613	44951241	GO:0001501(skeletal development);GO:0001649(osteoblast differentiation);GO:0006350(transcription);GO:0006355(regulation of transcription, DNA-dependent);GO:0008284(positive regulation of cell proliferation);GO:0040036(regulation of fibroblast growth factor receptor signaling pathway);GO:0042475(odontogenesis (sensu Vertebrata));GO:0042487(regulation of odontogenesis (sensu Vertebrata));GO:0045879…	GO:0005634(nucleus);GO:0005737(cytoplasm)	GO:0003677(DNA binding);GO:0003682(chromatin binding);GO:0003700(transcription factor activity);GO:0005515(protein binding);GO:0005524(ATP binding)	Mm.391013	TC1588578///NP1218011	ENSMUST00000077846
AF053956	507.018	376.592	284.431	627.887	608.735	693.669	298.856	137.252	Runx2	Mus musculus Cbfa1/Osf2 transcription factor isoform-3 mRNA, partial cds.	chr17	44744853	44872567	GO:0001501(skeletal development);GO:0001649(osteoblast differentiation);GO:0006350(transcription);GO:0006355(regulation of transcription, DNA-dependent);GO:0008284(positive regulation of cell proliferation);GO:0040036(regulation of fibroblast growth factor receptor signaling pathway);GO:0042475(odontogenesis (sensu Vertebrata));GO:0042487(regulation of odontogenesis (sensu Vertebrata));GO:0045879…	GO:0005634(nucleus);GO:0005737(cytoplasm)	GO:0003677(DNA binding);GO:0003682(chromatin binding);GO:0003700(transcription factor activity);GO:0005515(protein binding);GO:0005524(ATP binding)	Mm.391013	TC1588578///NP1218011	ENSMUST00000077846
AF056323	356.678	270.576	224.763	186.116	659.155	75.1276	128.904	607.697	Stx7	Mus musculus syntaxin 7 (Syn7) mRNA, complete cds.	chr10	23869135	23908765	GO:0006886(intracellular protein transport);GO:0006892(post-Golgi vesicle-mediated transport);GO:0007033(vacuole organization and biogenesis);GO:0016192(vesicle-mediated transport)	GO:0005768(endosome);GO:0005887(integral to plasma membrane);GO:0016020(membrane);GO:0016021(integral to membrane)	GO:0005506(iron ion binding);GO:0005515(protein binding);GO:0008565(protein transporter activity)	Mm.248042	TC1572634	ENSMUST00000020174
AF057285	4438.41	413.832	5069.59	3376.92	4868.72	238.845	172.181	830.471	Epn1	Mus musculus intersectin-EH binding protein Ibp1 mRNA, partial cds.	chr7	5047244	5049778	GO:0006897(endocytosis)	GO:0005634(nucleus)	GO:0008289(lipid binding)	Mm.3091	NP1292645///TC1578538	ENSMUST00000045277
AF059029	1008.67	220.248	942.401	903.41	1180.18	250.239	240.939	169.566	Camk2d	Mus musculus calcium/calmodulin-dependent protein kinase II delta mRNA, partial cds.	chr3	126513548	126544491	GO:0000082(G1/S transition of mitotic cell cycle);GO:0006468(protein amino acid phosphorylation);GO:0006816(calcium ion transport);GO:0046777(protein amino acid autophosphorylation)	GO:0005954(calcium- and calmodulin-dependent protein kinase complex)	GO:0000166(nucleotide binding);GO:0004672(protein kinase activity);GO:0004674(protein serine/threonine kinase activity);GO:0005516(calmodulin binding);GO:0005524(ATP binding);GO:0016301(kinase activity);GO:0016740(transferase activity)	Mm.255822	TC1585875///NP805339///TC1574289	ENSMUST00000066466
AF059177	142.332	191.711	117.363	210.8	98.8341	279.944	181.566	113.623	Erbb4	Mus musculus EGF-like growth factor receptor ErbB4 intracellular domain mRNA, partial cds.	chr1	68089014	68118262	GO:0000074(regulation of progression through cell cycle);GO:0006468(protein amino acid phosphorylation);GO:0007169(transmembrane receptor protein tyrosine kinase signaling pathway);GO:0007399(nervous system development);GO:0007507(heart development);GO:0009987(cellular process);GO:0045165(cell fate commitment)	GO:0005622(intracellular);GO:0016020(membrane);GO:0016021(integral to membrane)	GO:0000166(nucleotide binding);GO:0004672(protein kinase activity);GO:0004713(protein-tyrosine kinase activity);GO:0004714(transmembrane receptor protein tyrosine kinase activity);GO:0004872(receptor activity);GO:0005524(ATP binding);GO:0016301(kinase activity);GO:0016740(transferase activity)	Mm.442420	TC1715534///NP048691///NP055365	ENSMUST00000081091///ENSMUST00000097703
AF059485	481.229	403.382	443.644	434.98	565.062	558.974	86.7693	564.402	Odz4	Mus musculus DOC4 (Doc4) mRNA, complete cds.	chr7	103698521	104057064	GO:0010003(gastrulation (sensu Mammalia))	GO:0016020(membrane);GO:0016021(integral to membrane)		Mm.254610	TC1719541///TC1607398///TC1629460	ENSMUST00000084996///ENSMUST00000050858
AF060570	156.099	250.786	224.763	95.9703	147.563	350.336	165.282	236.74	Robo3	Mus musculus rig-1 protein mRNA, complete cds.	chr9	37224281	37237719
AF060946	733.01	279.693	644.929	716.857	837.244	252.646	100.687	485.746	Map2k7	Mus musculus MAP kinase kinase 7 gamma 1 mRNA, complete cds.	chr8	4238828	4246108	GO:0006468(protein amino acid phosphorylation);GO:0006950(response to stress);GO:0051403(stress-activated MAPK cascade)	GO:0005634(nucleus);GO:0005737(cytoplasm)	GO:0000166(nucleotide binding);GO:0000287(magnesium ion binding);GO:0004672(protein kinase activity);GO:0004674(protein serine/threonine kinase activity);GO:0004708(MAP kinase kinase activity);GO:0004713(protein-tyrosine kinase activity);GO:0005515(protein binding);GO:0005524(ATP binding);GO:0016301(kinase activity);GO:0016740(transferase activity);GO:0046872(metal ion binding)	Mm.3906	NP046437///TC1578114///TC1595684///TC1591120	ENSMUST00000003027///ENSMUST00000052385
AF061270	184.271	328.608	229.901	142.086	180.827	151.167	517.267	317.389	Pknox1	Mus musculus homeobox protein PKNOX1 (Pknox1) mRNA, complete cds.	chr17	31701703	31744629	GO:0006355(regulation of transcription, DNA-dependent);GO:0006357(regulation of transcription from RNA polymerase II promoter);GO:0045449(regulation of transcription)	GO:0005634(nucleus);GO:0005667(transcription factor complex);GO:0005737(cytoplasm)	GO:0003677(DNA binding);GO:0003700(transcription factor activity);GO:0003705(RNA polymerase II transcription factor activity, enhancer binding);GO:0005515(protein binding)	Mm.259295	TC1613380	ENSMUST00000006887
AF064071	185.273	378.442	296.098	132.387	127.335	576.542	165.391	393.394	Apaf1	Mus musculus apoptotic protease activating factor 1 mRNA, complete cds.	chr10	90452055	90545488	GO:0001843(neural tube closure);GO:0006508(proteolysis);GO:0006915(apoptosis);GO:0006919(caspase activation);GO:0006952(defense response);GO:0007275(multicellular organismal development);GO:0007420(brain development);GO:0030900(forebrain development);GO:0042981(regulation of apoptosis)	GO:0005622(intracellular);GO:0005625(soluble fraction);GO:0005634(nucleus);GO:0005829(cytosol);GO:0016020(membrane)	GO:0000166(nucleotide binding);GO:0004274(dipeptidyl-peptidase IV activity);GO:0005515(protein binding);GO:0005524(ATP binding);GO:0008233(peptidase activity);GO:0016505(apoptotic protease activator activity);GO:0042802(identical protein binding)	Mm.220289	NP1490041	ENSMUST00000020157
AF064553	197.926	143.854	268.093	129.348	196.337	98.6185	105.82	227.124	N/A	Mus musculus NSD1 protein mRNA, complete cds.	chr13	55314564	55419686
AF064781	241.961	727.213	126.458	508.772	90.6532	291.794	1765.26	124.585	Palm2-Akap2	Mus musculus clone pEN70 unknown mRNA, partial cds.	chr4	57722683	57770555
AF070066	382.212	121.136	288.362	473.56	384.716	142.119	104.465	116.824	Cit	Mus musculus Citron-K kinase mRNA, partial cds.	chr5	116358646	116456350	GO:0000070(mitotic sister chromatid segregation);GO:0000910(cytokinesis);GO:0006468(protein amino acid phosphorylation);GO:0007049(cell cycle);GO:0007067(mitosis);GO:0007091(mitotic metaphase/anaphase transition);GO:0007242(intracellular signaling cascade);GO:0007275(multicellular organismal development);GO:0007283(spermatogenesis);GO:0007399(nervous system development);GO:0016358(dendrite develo…	GO:0001726(ruffle);GO:0005737(cytoplasm);GO:0015629(actin cytoskeleton)	GO:0000166(nucleotide binding);GO:0004672(protein kinase activity);GO:0004674(protein serine/threonine kinase activity);GO:0005083(small GTPase regulator activity);GO:0005515(protein binding);GO:0005524(ATP binding);GO:0008270(zinc ion binding);GO:0016301(kinase activity);GO:0016740(transferase activity);GO:0019992(diacylglycerol binding);GO:0046872(metal ion binding)	Mm.426282///Mm.8321	TC1582449///TC1585600///NP048752	ENSMUST00000102560
AF071000	175.597	143.827	125.976	169.744	231.071	124.149	223.693	83.6385	Plekhb1	alt 'AI315628#PHR1#Phret1#evt-1'	chr7	107792409	107805467		GO:0000139(Golgi membrane);GO:0001750(photoreceptor outer segment);GO:0016020(membrane);GO:0016021(integral to membrane)	GO:0005515(protein binding)	Mm.26633	TC1572622	ENSMUST00000079176
AF071070	1020.99	262.177	1023.48	1137.19	902.294	324.343	234.027	228.162	Hipk1	alt '1110062K04Rik#Myak'	chr3	103547595	103595486	GO:0000122(negative regulation of transcription from RNA polymerase II promoter);GO:0006350(transcription);GO:0006355(regulation of transcription, DNA-dependent);GO:0006468(protein amino acid phosphorylation);GO:0007224(smoothened signaling pathway);GO:0008284(positive regulation of cell proliferation);GO:0009952(anterior/posterior pattern formation);GO:0042771(DNA damage response, signal transdu…	GO:0005634(nucleus);GO:0005737(cytoplasm);GO:0016605(PML body);GO:0016607(nuclear speck)	GO:0000166(nucleotide binding);GO:0003677(DNA binding);GO:0003714(transcription corepressor activity);GO:0004672(protein kinase activity);GO:0004674(protein serine/threonine kinase activity);GO:0005515(protein binding);GO:0005524(ATP binding);GO:0016301(kinase activity);GO:0016740(transferase activity)	Mm.20827	TC1576571///TC1590035	ENSMUST00000029438
AF071084	2266.59	194.48	2055.53	1155.61	3588.62	262.362	213.363	107.715	Nfe2l1	Mus musculus Nrf1 splice variant D (Nrf1) mRNA, complete cds.	chr11	96678912	96689537	GO:0006355(regulation of transcription, DNA-dependent)	GO:0005615(extracellular space);GO:0005634(nucleus)	GO:0003677(DNA binding);GO:0003700(transcription factor activity);GO:0005515(protein binding);GO:0046983(protein dimerization activity)	Mm.6743	TC1573406	ENSMUST00000081775
AF071310	3568.14	312.934	3941.92	3986.48	2776.01	687.206	61.1053	190.49	Med12	Mus musculus OPA-containing protein 1 mRNA, complete cds.	chrX	98470234	98493789	GO:0006259(DNA metabolic process);GO:0006265(DNA topological change);GO:0045944(positive regulation of transcription from RNA polymerase II promoter)	GO:0000119(mediator complex)	GO:0003677(DNA binding);GO:0003713(transcription coactivator activity);GO:0003918(DNA topoisomerase (ATP-hydrolyzing) activity);GO:0005515(protein binding);GO:0005524(ATP binding)	Mm.20873	TC1579843///TC1623873	ENSMUST00000087948
AF071506	404.927	282.464	432.558	248.026	534.196	141.599	522.095	183.698	Timeless	Mus musculus TIMELESS protein mRNA, complete cds.	chr10	127669144	127689990	GO:0002009(morphogenesis of an epithelium);GO:0006350(transcription);GO:0006355(regulation of transcription, DNA-dependent);GO:0007275(multicellular organismal development);GO:0007623(circadian rhythm);GO:0016481(negative regulation of transcription);GO:0030324(lung development);GO:0048511(rhythmic process)	GO:0005634(nucleus)	GO:0003677(DNA binding);GO:0005515(protein binding);GO:0042803(protein homodimerization activity);GO:0046982(protein heterodimerization activity)	Mm.6458	NP859432	ENSMUST00000055539
AF072544	184.124	271.818	282.258	152.529	117.586	440.046	152.866	222.542	Sirpa	Mus musculus inhibitory receptor SHPS-1 short isoform (Shps1) mRNA, complete cds.	chr2	129419339	129457964	GO:0006910(phagocytosis, recognition);GO:0006911(phagocytosis, engulfment);GO:0006928(cell motility);GO:0007010(cytoskeleton organization and biogenesis);GO:0007015(actin filament organization);GO:0007160(cell-matrix adhesion);GO:0050766(positive regulation of phagocytosis)	GO:0005615(extracellular space);GO:0005887(integral to plasma membrane);GO:0016020(membrane);GO:0016021(integral to membrane)	GO:0004872(receptor activity);GO:0005515(protein binding);GO:0045309(protein phosphorylated amino acid binding)	Mm.1682	TC1780817///TC1572795///NP048893	ENSMUST00000103202
AF075265	126.435	146.264	161.396	130.773	87.1365	226.485	108.729	103.578	Slc6a18	alt 'D630001K16Rik#XT2#Xtrp2'	chr13	73801484	73815449	GO:0006810(transport);GO:0006836(neurotransmitter transport)	GO:0005886(plasma membrane);GO:0005887(integral to plasma membrane);GO:0016020(membrane);GO:0016021(integral to membrane)	GO:0005215(transporter activity);GO:0005328(neurotransmitter:sodium symporter activity);GO:0015293(symporter activity)	Mm.30370	TC1623917///NP048764	ENSMUST00000022105
AF075434	133.494	327.714	74.8484	177.701	147.933	106.773	391.62	484.751	Trp63	Mus musculus TA*p63 gamma mRNA, complete cds.	chr16	25684277	25877229	GO:0001501(skeletal development);GO:0001736(establishment of planar polarity);GO:0001738(morphogenesis of a polarized epithelium);GO:0001942(hair follicle development);GO:0006350(transcription);GO:0006355(regulation of transcription, DNA-dependent);GO:0006915(apoptosis);GO:0006917(induction of apoptosis);GO:0007219(Notch signaling pathway);GO:0007275(multicellular organismal development);GO:00073…	GO:0005634(nucleus)	GO:0003677(DNA binding);GO:0003682(chromatin binding);GO:0003700(transcription factor activity);GO:0008270(zinc ion binding);GO:0046872(metal ion binding)	Mm.20894	NP832205///TC1596989	ENSMUST00000040231
AF075462	373.809	223.461	277.027	308.026	536.374	95.7634	269.311	305.308	Asap1	Mus musculus ADP-ribosylation factor-directed GTPase activating protein isoform b (Shag1) mRNA, complete cds.	chr15	63920100	64214481	GO:0006355(regulation of transcription, DNA-dependent);GO:0043087(regulation of GTPase activity)	GO:0005634(nucleus);GO:0016020(membrane)	GO:0003677(DNA binding);GO:0003700(transcription factor activity);GO:0005096(GTPase activator activity);GO:0005515(protein binding);GO:0008270(zinc ion binding);GO:0046872(metal ion binding)	Mm.277236	TC1593232///TC1651604///TC1636782	ENSMUST00000023008
AF079097	392.161	165.638	125.002	457.367	594.112	286.316	62.8499	147.748	Ate1	alt 'AI225793#AW547406'	chr7	137535007	137663053	GO:0006512(ubiquitin cycle);GO:0016598(protein arginylation);GO:0042176(regulation of protein catabolic process)	GO:0005634(nucleus);GO:0005737(cytoplasm)	GO:0004057(arginyltransferase activity);GO:0008415(acyltransferase activity);GO:0016740(transferase activity)	Mm.216321	TC1589103///TC1629516///TC1579395	ENSMUST00000094017///ENSMUST00000035458///ENSMUST00000033139
AF081568	294.273	143.697	261.61	264.222	356.988	131.621	157.771	141.699	Tubd1	Mus musculus delta-tubulin mRNA, complete cds.	chr11	86358492	86380862	GO:0007017(microtubule-based process);GO:0007018(microtubule-based movement);GO:0007275(multicellular organismal development);GO:0007283(spermatogenesis);GO:0030154(cell differentiation)	GO:0005634(nucleus);GO:0005737(cytoplasm);GO:0005814(centriole);GO:0005874(microtubule)	GO:0000166(nucleotide binding);GO:0005198(structural molecule activity);GO:0005200(structural constituent of cytoskeleton);GO:0005525(GTP binding)	Mm.383207	TC1590591	ENSMUST00000069503
AF082803	169.289	174.963	167.656	133.357	206.854	161.592	268.696	94.5992	Cd244	Mus musculus NK cell receptor 2B4 splice variant mRNA, complete cds.	chr1	173489323	173508381		GO:0009897(external side of plasma membrane);GO:0016020(membrane);GO:0016021(integral to membrane)	GO:0004872(receptor activity)	Mm.2299	TC1590708///NP714008	ENSMUST00000004829
AF084459	374.069	395.999	375.36	469.308	277.539	624.174	424.866	138.956	Capn1	Mus musculus calpain I large subunit (Capn1) mRNA, complete cds.	chr19	5989007	6014476	GO:0006508(proteolysis)	GO:0005622(intracellular)	GO:0004197(cysteine-type endopeptidase activity);GO:0004198(calpain activity);GO:0005509(calcium ion binding);GO:0008233(peptidase activity);GO:0008234(cysteine-type peptidase activity);GO:0016787(hydrolase activity)	Mm.6221	TC1574465	ENSMUST00000025891
AF086823	230.602	208.829	184.023	172.324	335.458	173.843	260.327	192.318	Cit	Mus musculus rho/rac-interacting citron kinase short isoform (Crik-sk) mRNA, complete cds.	chr5	116295664	116375713	GO:0000070(mitotic sister chromatid segregation);GO:0000910(cytokinesis);GO:0006468(protein amino acid phosphorylation);GO:0007049(cell cycle);GO:0007067(mitosis);GO:0007091(mitotic metaphase/anaphase transition);GO:0007242(intracellular signaling cascade);GO:0007275(multicellular organismal development);GO:0007283(spermatogenesis);GO:0007399(nervous system development);GO:0016358(dendrite develo…	GO:0001726(ruffle);GO:0005737(cytoplasm);GO:0015629(actin cytoskeleton)	GO:0000166(nucleotide binding);GO:0004672(protein kinase activity);GO:0004674(protein serine/threonine kinase activity);GO:0005083(small GTPase regulator activity);GO:0005515(protein binding);GO:0005524(ATP binding);GO:0008270(zinc ion binding);GO:0016301(kinase activity);GO:0016740(transferase activity);GO:0019992(diacylglycerol binding);GO:0046872(metal ion binding)	Mm.426282///Mm.8321	TC1582449///TC1585600///NP048752	ENSMUST00000102560
AF086830	622.4	197.408	684.868	677.691	504.642	156.833	330.564	104.827	Zbtb7a	Mus musculus leukemia/lymphoma related factor LRF (Lrf) mRNA, complete cds.	chr10	80600778	80614402	GO:0000122(negative regulation of transcription from RNA polymerase II promoter);GO:0006350(transcription);GO:0006355(regulation of transcription, DNA-dependent);GO:0051216(cartilage development)	GO:0005622(intracellular);GO:0005634(nucleus)	GO:0003676(nucleic acid binding);GO:0003677(DNA binding);GO:0005515(protein binding);GO:0008270(zinc ion binding);GO:0016564(transcriptional repressor activity);GO:0035035(histone acetyltransferase binding);GO:0046872(metal ion binding)	Mm.20920	TC1583012///TC1599315///TC1636319	ENSMUST00000048128
AF087672	1265.38	268.456	1287.79	1267.44	1240.93	590.955	126.406	88.0059	Hbs1l	Mus musculus eRFS mRNA, complete cds.	chr10	21027156	21061785	GO:0006412(translation);GO:0006414(translational elongation)		GO:0000166(nucleotide binding);GO:0003746(translation elongation factor activity);GO:0003924(GTPase activity);GO:0005525(GTP binding)	Mm.25527///Mm.434237	TC1584317///TC1594667///TC1572843	ENSMUST00000020153///ENSMUST00000061324
AF089734	131.509	242.526	106.062	138.56	149.905	236.802	414.149	76.626	Fxyd1	Mus musculus phospholemman precursor, mRNA, complete cds.	chr7	31836726	31840674	GO:0006810(transport);GO:0006811(ion transport)	GO:0005615(extracellular space);GO:0016020(membrane);GO:0016021(integral to membrane)	GO:0005216(ion channel activity);GO:0005254(chloride channel activity);GO:0031404(chloride ion binding)	Mm.1491	TC1594264///TC1723058	ENSMUST00000039909
AF090402	204.89	114.946	151.483	249.198	213.988	128.888	99.9282	116.021	Qk	Mus musculus KH domain RNA binding protein QKI-5A mRNA, complete cds.	chr17	10401470	10511758	GO:0001570(vasculogenesis);GO:0006397(mRNA processing);GO:0006417(regulation of translation);GO:0006810(transport);GO:0007275(multicellular organismal development);GO:0007283(spermatogenesis);GO:0008366(axon ensheathment);GO:0008380(RNA splicing);GO:0030154(cell differentiation);GO:0042552(myelination);GO:0042692(muscle cell differentiation);GO:0042759(long-chain fatty acid biosynthetic process);…	GO:0005634(nucleus);GO:0005737(cytoplasm)	GO:0003676(nucleic acid binding);GO:0003723(RNA binding)	Mm.384135///Mm.393282	TC1576235///TC1628449	ENSMUST00000097414///ENSMUST00000042296
AF090696	136.766	215.49	161.643	110.4	138.255	96.3106	390.642	159.516	Cugbp2	Mus musculus apoptosis-related RNA binding protein (Napor-1) mRNA, complete cds.	chr2	6464475	7317627	GO:0006376(mRNA splice site selection)	GO:0005625(soluble fraction);GO:0005634(nucleus)	GO:0000166(nucleotide binding);GO:0003723(RNA binding)	Mm.398543	TC1686173///TC1608307///TC1585691///TC1606823	ENSMUST00000002176
AF091628	396.751	386.186	221.521	361.887	606.845	157.861	370.404	630.292	Setdb1	Mus musculus ERG-associated protein ESET mRNA, complete cds.	chr3	95127446	95161095	GO:0001833(inner cell mass cell proliferation);GO:0006350(transcription);GO:0006355(regulation of transcription, DNA-dependent);GO:0016568(chromatin modification)	GO:0005634(nucleus);GO:0005694(chromosome)	GO:0003676(nucleic acid binding);GO:0003677(DNA binding);GO:0005515(protein binding);GO:0008168(methyltransferase activity);GO:0008270(zinc ion binding);GO:0016740(transferase activity);GO:0018024(histone-lysine N-methyltransferase activity)	Mm.181661	NP647692///TC1593334	ENSMUST00000015841
AF093261	2444.89	140.644	2435.92	2183.32	2715.43	194.789	94.353	132.79	Homer3	Mus musculus homer-3 mRNA, partial cds.	chr8	72809132	72818251	GO:0007216(metabotropic glutamate receptor signaling pathway)	GO:0005575(cellular_component)		Mm.440659	TC1581200	ENSMUST00000003669
AF093858	114.7	201.692	112.415	103.163	128.521	155.926	247.487	201.661	N/A	Mus musculus clone 14S3 T cell receptor alpha V-J region mRNA, partial cds.	chr14	54787265	54840456
AF095458	429.389	322.709	625.611	276.23	386.326	156.639	152.696	658.793	Pou2f1	Mus musculus transcription factor Oct-1 isoform 8 (Pou2f1) mRNA, partial cds.	chr1	167805604	167810606	GO:0006350(transcription);GO:0006355(regulation of transcription, DNA-dependent);GO:0016481(negative regulation of transcription);GO:0045449(regulation of transcription);GO:0045944(positive regulation of transcription from RNA polymerase II promoter)	GO:0005634(nucleus)	GO:0003677(DNA binding);GO:0003700(transcription factor activity);GO:0005515(protein binding);GO:0030528(transcription regulator activity)	Mm.245261	NP814692///TC1595006	ENSMUST00000027850///ENSMUST00000069609
AF095722	388.749	184.366	429.573	580.407	156.267	158.008	107.252	287.838	Nasp	Mus musculus somatic histone binding protein NASP mRNA, complete cds.	chr4	116273656	116300102	GO:0001824(blastocyst development);GO:0006260(DNA replication);GO:0006810(transport);GO:0007049(cell cycle);GO:0008283(cell proliferation);GO:0015031(protein transport)	GO:0005634(nucleus)	GO:0005515(protein binding);GO:0042393(histone binding)	Mm.257181	TC1572253	ENSMUST00000030456
AF102817	1421.15	131.024	1258.39	1329.6	1675.48	100.083	160.438	132.549	Lmo4	Mus musculus nuclear LIM-only 4 protein (Lmo4) mRNA, complete cds.	chr3	143851493	143865271	GO:0001843(neural tube closure);GO:0006350(transcription);GO:0006355(regulation of transcription, DNA-dependent);GO:0006366(transcription from RNA polymerase II promoter)	GO:0005667(transcription factor complex)	GO:0005515(protein binding);GO:0008134(transcription factor binding);GO:0008270(zinc ion binding);GO:0046872(metal ion binding)	Mm.29187	TC1603467///TC1591815///TC1636457	ENSMUST00000029933
AF103877	126.254	219.373	141.401	156.639	80.7214	134.7	374.074	149.345	Sgce	alt 'e-SG'	chr6	4624349	4697100	GO:0007156(homophilic cell adhesion)	GO:0005615(extracellular space);GO:0005856(cytoskeleton);GO:0005887(integral to plasma membrane);GO:0016012(sarcoglycan complex);GO:0016020(membrane);GO:0016021(integral to membrane)	GO:0005509(calcium ion binding);GO:0005515(protein binding)	Mm.8739	NP1480413	ENSMUST00000090686
AF104414	194.591	204.825	158.505	194.601	230.666	157.902	188.837	267.738	Lats1	Mus musculus large tumor suppressor 1 (Lats1) mRNA, partial cds.	chr10	7421407	7433067	GO:0000086(G2/M transition of mitotic cell cycle);GO:0000819(sister chromatid segregation);GO:0006468(protein amino acid phosphorylation);GO:0007049(cell cycle);GO:0007067(mitosis);GO:0009755(hormone-mediated signaling);GO:0030833(regulation of actin filament polymerization);GO:0045736(negative regulation of cyclin-dependent protein kinase activity);GO:0045786(negative regulation of progression t…	GO:0000922(spindle pole)	GO:0000166(nucleotide binding);GO:0000287(magnesium ion binding);GO:0004672(protein kinase activity);GO:0004674(protein serine/threonine kinase activity);GO:0005515(protein binding);GO:0005524(ATP binding);GO:0016301(kinase activity);GO:0016740(transferase activity);GO:0019901(protein kinase binding);GO:0046872(metal ion binding)	Mm.436589	TC1620829	ENSMUST00000040043
AF107298	854.475	124.639	740.433	691.188	1131.8	181.382	112.934	79.6008	Tcf7l2	Mus musculus HMG-box transcription factor TCF4B (Tcf4) mRNA, complete cds.	chr19	55816759	56007727	GO:0006350(transcription);GO:0006355(regulation of transcription, DNA-dependent);GO:0016055(Wnt receptor signaling pathway);GO:0030538(embryonic genitalia morphogenesis);GO:0045944(positive regulation of transcription from RNA polymerase II promoter);GO:0048557(embryonic digestive tract morphogenesis);GO:0048619(embryonic hindgut morphogenesis)	GO:0005634(nucleus);GO:0005667(transcription factor complex)	GO:0003677(DNA binding);GO:0003700(transcription factor activity);GO:0008013(beta-catenin binding)	Mm.139815	NP374204///NP579898///TC1589368	ENSMUST00000061496
AF107299	283.487	123.326	313.555	285.625	251.281	140.828	135.628	93.5225	Tcf7l2	Mus musculus HMG-box transcription factor TCF4E (Tcf4) mRNA, partial cds.	chr19	55991843	56007727	GO:0006350(transcription);GO:0006355(regulation of transcription, DNA-dependent);GO:0016055(Wnt receptor signaling pathway);GO:0030538(embryonic genitalia morphogenesis);GO:0045944(positive regulation of transcription from RNA polymerase II promoter);GO:0048557(embryonic digestive tract morphogenesis);GO:0048619(embryonic hindgut morphogenesis)	GO:0005634(nucleus);GO:0005667(transcription factor complex)	GO:0003677(DNA binding);GO:0003700(transcription factor activity);GO:0008013(beta-catenin binding)	Mm.139815	NP374204///NP579898///TC1589368	ENSMUST00000061496
AF107352	297.758	159.25	423.969	87.6854	381.62	208.84	128.724	140.184	Msh5	Mus musculus MSH5 (Msh5) mRNA, complete cds.	chr17	35165549	35183690	GO:0006259(DNA metabolic process);GO:0006298(mismatch repair);GO:0007126(meiosis);GO:0007127(meiosis I);GO:0007129(synapsis);GO:0007292(female gamete generation)	GO:0000795(synaptonemal complex)	GO:0000166(nucleotide binding);GO:0003677(DNA binding);GO:0005524(ATP binding);GO:0030983(mismatched DNA binding)	Mm.24192	TC1591856///TC1586852///TC1652133	ENSMUST00000055060
AF108718	124.462	251.728	101.529	97.8881	173.968	221.626	368.576	164.982	Camk2b	Mus musculus calmodulin-dependent protein kinase II beta M isoform mRNA, partial cds.	chr11	5876767	5878515	GO:0000082(G1/S transition of mitotic cell cycle);GO:0006468(protein amino acid phosphorylation);GO:0006816(calcium ion transport);GO:0046777(protein amino acid autophosphorylation)	GO:0005954(calcium- and calmodulin-dependent protein kinase complex)	GO:0000166(nucleotide binding);GO:0004672(protein kinase activity);GO:0004674(protein serine/threonine kinase activity);GO:0005516(calmodulin binding);GO:0005524(ATP binding);GO:0016301(kinase activity);GO:0016740(transferase activity)	Mm.439733	TC1576025	ENSMUST00000019133
AF110802	161.233	297.574	106.815	286.916	89.9672	205.526	320.154	367.042	Il18bp	Mus musculus interleukin-18 binding protein c precursor (IL18BP) mRNA, complete cds.	chr7	109163828	109167204	GO:0042088(T-helper 1 type immune response)	GO:0005576(extracellular region);GO:0005615(extracellular space)	GO:0042007(interleukin-18 binding);GO:0048019(receptor antagonist activity)	Mm.422756	TC1591087	ENSMUST00000094134///ENSMUST00000094133
AF111107	195.478	1111.56	178.906	226.458	181.071	942.062	1549.06	843.545	Trpc2	Mus musculus transient receptor potential 2 (Trp2) mRNA, complete cds.	chr7	109224310	109244930	GO:0000012(single strand break repair);GO:0006810(transport);GO:0006811(ion transport);GO:0006816(calcium ion transport);GO:0007204(elevation of cytosolic calcium ion concentration)	GO:0000139(Golgi membrane);GO:0005634(nucleus);GO:0005635(nuclear envelope);GO:0005789(endoplasmic reticulum membrane);GO:0016020(membrane);GO:0016021(integral to membrane)	GO:0003684(damaged DNA binding);GO:0004872(receptor activity);GO:0005216(ion channel activity);GO:0005262(calcium channel activity);GO:0005509(calcium ion binding);GO:0005515(protein binding);GO:0015279(store-operated calcium channel activity)	Mm.292904	TC1582559///TC1634181///TC1691741///TC1648897///TC1587428	ENSMUST00000084843///ENSMUST00000094130///ENSMUST00000094129
AF112855	164.571	123.672	195.861	150.428	147.423	123.352	96.9672	150.697	Slk	Mus musculus Ste20-related kinase SMAK (SMAK) mRNA, complete cds.	chr19	47654508	47716945	GO:0006289(nucleotide-excision repair);GO:0006468(protein amino acid phosphorylation);GO:0006915(apoptosis)		GO:0000166(nucleotide binding);GO:0003677(DNA binding);GO:0004518(nuclease activity);GO:0004672(protein kinase activity);GO:0004674(protein serine/threonine kinase activity);GO:0005524(ATP binding);GO:0016301(kinase activity);GO:0016740(transferase activity)	Mm.391941///Mm.281011	TC1575835///TC1609696///TC1590352	ENSMUST00000026043///ENSMUST00000051691
AF113001	1390.51	228.586	1706.01	1514.96	950.548	461.06	117.788	106.909	Ncor2	Mus musculus silencing mediator of retinoic acid and thyroid hormone receptor alpha mRNA, complete cds.	chr5	125497524	125605350	GO:0006350(transcription);GO:0006355(regulation of transcription, DNA-dependent);GO:0016481(negative regulation of transcription);GO:0045449(regulation of transcription);GO:0045892(negative regulation of transcription, DNA-dependent)	GO:0005634(nucleus);GO:0016604(nuclear body)	GO:0003677(DNA binding);GO:0003714(transcription corepressor activity);GO:0004872(receptor activity);GO:0005112(Notch binding);GO:0005515(protein binding);GO:0016564(transcriptional repressor activity)	Mm.278646	TC1577916///TC1630179	ENSMUST00000086083///ENSMUST00000055256
AF114266	2228.92	773.067	2366.55	1752.76	2567.46	362.007	1582.96	374.229	Tgm2	Mus musculus Gh/tissue transglutaminase (Tgm2) mRNA, complete cds.	chr2	157942823	157972128	GO:0006508(proteolysis);GO:0007186(G-protein coupled receptor protein signaling pathway);GO:0007200(G-protein signaling, coupled to IP3 second messenger (phospholipase C activating));GO:0018149(peptide cross-linking);GO:0045785(positive regulation of cell adhesion)	GO:0005578(proteinaceous extracellular matrix);GO:0005737(cytoplasm);GO:0005829(cytosol);GO:0016020(membrane)	GO:0003810(protein-glutamine gamma-glutamyltransferase activity);GO:0004197(cysteine-type endopeptidase activity);GO:0005509(calcium ion binding);GO:0005525(GTP binding);GO:0008415(acyltransferase activity);GO:0016740(transferase activity);GO:0046872(metal ion binding)	Mm.330731	TC1748320///TC1574009	ENSMUST00000103122
AF118847	136.574	626.972	107.692	96.3681	205.661	305.109	857.878	717.928	BC018473	Mus musculus Hitchhiker locus mRNA, complete sequence.	chr11	116613480	116619197
AF123386	139.007	207.596	104.633	163.925	148.463	81.1607	326.889	214.737	Zmynd10	Mus musculus Blu mRNA, partial sequence.	chr9	107449640	107453650	GO:0008150(biological_process)	GO:0005575(cellular_component);GO:0005737(cytoplasm)	GO:0003674(molecular_function);GO:0005515(protein binding);GO:0008270(zinc ion binding);GO:0046872(metal ion binding)	Mm.28331	TC1675672	ENSMUST00000010188
AF123611	154.312	161.686	141.636	187.969	133.33	257.203	127.038	100.817	N/A	Mus musculus phosphatidic acid phosphatase type 2c (Ppap2c) mRNA, complete cds.	chr10	78990070	78996532
AF124385	502.729	141.436	637.897	497.43	372.859	207.213	131.25	85.8464	Fxr1	Mus musculus fragile-X-related protein 1 (Fxr1h) mRNA, partial cds.	chr3	33945887	33968260	GO:0007275(multicellular organismal development);GO:0007517(muscle development);GO:0007519(striated muscle development);GO:0030154(cell differentiation)	GO:0043034(costamere)	GO:0003723(RNA binding);GO:0005515(protein binding)	Mm.259021	TC1598814///TC1574680///TC1616972	ENSMUST00000001620
AF124725	2843.97	173.794	1122.9	3537.87	3871.12	132.036	178.803	210.541	Acin1	Mus musculus acinusS mRNA, complete cds.	chr14	55260997	55272518	GO:0006915(apoptosis);GO:0008632(apoptotic program);GO:0030218(erythrocyte differentiation);GO:0030263(apoptotic chromosome condensation);GO:0045657(positive regulation of monocyte differentiation)	GO:0005634(nucleus);GO:0005730(nucleolus)	GO:0000166(nucleotide binding);GO:0003676(nucleic acid binding);GO:0003677(DNA binding);GO:0016887(ATPase activity);GO:0019899(enzyme binding)	Mm.297078	TC1766589///TC1572199///TC1771833	ENSMUST00000022793
AF125671	557.989	311.2	431.85	658.953	583.165	114.558	556.967	262.074	Ncor2	Mus musculus silencing mediator of retinoic acid and thyroid hormone receptor extended isoform (Smrte) mRNA, complete cds.	chr5	125497524	125519423	GO:0006350(transcription);GO:0006355(regulation of transcription, DNA-dependent);GO:0016481(negative regulation of transcription);GO:0045449(regulation of transcription);GO:0045892(negative regulation of transcription, DNA-dependent)	GO:0005634(nucleus);GO:0016604(nuclear body)	GO:0003677(DNA binding);GO:0003714(transcription corepressor activity);GO:0004872(receptor activity);GO:0005112(Notch binding);GO:0005515(protein binding);GO:0016564(transcriptional repressor activity)	Mm.278646	TC1577916///TC1630179	ENSMUST00000086083///ENSMUST00000055256
AF126160	1550.05	290.072	1662.49	1224.2	1763.47	199.723	339.366	331.127	Mapk7	alt 'BMK1#ERK5#Erk5-T#PRKM7'	chr11	61302313	61307406	GO:0006468(protein amino acid phosphorylation);GO:0007049(cell cycle);GO:0045765(regulation of angiogenesis)		GO:0000166(nucleotide binding);GO:0004672(protein kinase activity);GO:0004674(protein serine/threonine kinase activity);GO:0004707(MAP kinase activity);GO:0005524(ATP binding);GO:0016301(kinase activity);GO:0016740(transferase activity)	Mm.38172	NP713131///TC1597101	ENSMUST00000079080
AF127140	130.388	2084.89	164.248	117.313	109.602	1241.65	1977.55	3035.47	Fgfr4	Mus musculus fibroblast growth factor receptor 4 splice variant 17b (Fgfr4) mRNA, partial cds.	chr13	55269166	55269355	GO:0001759(induction of an organ);GO:0006468(protein amino acid phosphorylation);GO:0007165(signal transduction);GO:0030324(lung development)	GO:0005615(extracellular space);GO:0016020(membrane);GO:0016021(integral to membrane)	GO:0000166(nucleotide binding);GO:0004672(protein kinase activity);GO:0004713(protein-tyrosine kinase activity);GO:0004872(receptor activity);GO:0005007(fibroblast growth factor receptor activity);GO:0005524(ATP binding);GO:0016301(kinase activity);GO:0016740(transferase activity)	Mm.276715	NP231874///NP1487804	ENSMUST00000005452
AF127656	783.302	301.866	726.203	997.706	625.996	240.369	83.9428	581.285	Rabggta	alt 'gm'	chr14	56334713	56341018	GO:0018342(protein prenylation);GO:0018344(protein geranylgeranylation);GO:0018346(protein amino acid prenylation)		GO:0004659(prenyltransferase activity);GO:0004663(Rab-protein geranylgeranyltransferase activity);GO:0005515(protein binding);GO:0008270(zinc ion binding);GO:0008318(protein prenyltransferase activity);GO:0016740(transferase activity);GO:0046872(metal ion binding)	Mm.87216	NP384994///TC1595640	ENSMUST00000062861
AF127661	537.31	143.699	571.896	515.842	524.193	119.279	231.848	79.9701	Rabggta	Mus musculus strain C57BL/6J-gm/gm RAB geranylgeranyl transferase alpha subunit (Rabggta) pseudogene, complete sequence.	chr14	56334713	56341018	GO:0018342(protein prenylation);GO:0018344(protein geranylgeranylation);GO:0018346(protein amino acid prenylation)		GO:0004659(prenyltransferase activity);GO:0004663(Rab-protein geranylgeranyltransferase activity);GO:0005515(protein binding);GO:0008270(zinc ion binding);GO:0008318(protein prenyltransferase activity);GO:0016740(transferase activity);GO:0046872(metal ion binding)	Mm.87216	NP384994///TC1595640	ENSMUST00000062861
AF127766	139.578	129.427	67.6098	120.003	231.122	114.386	107.227	166.667	Capn3	alt 'AI323605#Capa-3#Capa3#Lp82#p94'	chr2	120289608	120330235	GO:0006508(proteolysis);GO:0030239(myofibril assembly);GO:0045214(sarcomere organization)	GO:0005622(intracellular)	GO:0004197(cysteine-type endopeptidase activity);GO:0004198(calpain activity);GO:0005509(calcium ion binding);GO:0005515(protein binding);GO:0008233(peptidase activity);GO:0008234(cysteine-type peptidase activity);GO:0016787(hydrolase activity)	Mm.195877///Mm.38851	TC1704821	ENSMUST00000028749
AF128116	163.181	167.851	182.603	116.108	190.831	197.195	150.307	156.051	Aire	alt 'MGC123374#MGC123375'	chr10	77492775	77506325	GO:0006350(transcription);GO:0006355(regulation of transcription, DNA-dependent);GO:0006959(humoral immune response)	GO:0005634(nucleus);GO:0005737(cytoplasm)	GO:0003677(DNA binding);GO:0005515(protein binding);GO:0008270(zinc ion binding);GO:0045182(translation regulator activity);GO:0046872(metal ion binding)	Mm.35300	NP1486141	ENSMUST00000019257
AF128123	156.302	141.811	128.87	164.168	175.868	144.262	131.685	149.486	Aire	alt 'MGC123374#MGC123375'	chr10	77492775	77506325	GO:0006350(transcription);GO:0006355(regulation of transcription, DNA-dependent);GO:0006959(humoral immune response)	GO:0005634(nucleus);GO:0005737(cytoplasm)	GO:0003677(DNA binding);GO:0005515(protein binding);GO:0008270(zinc ion binding);GO:0045182(translation regulator activity);GO:0046872(metal ion binding)	Mm.35300	NP1486141	ENSMUST00000019257
AF130371	310.795	321.271	387.501	266.812	278.071	122.774	532.127	308.912	Ankrd17	Mus musculus ankyrin repeat domain containing protein FOE (Foe) mRNA, complete cds.	chr5	90681736	90733129	GO:0006298(mismatch repair);GO:0007492(endoderm development)	GO:0005575(cellular_component)	GO:0003674(molecular_function);GO:0003723(RNA binding);GO:0005524(ATP binding);GO:0030983(mismatched DNA binding)	Mm.245522	TC1623743///NP582657///NP860310	ENSMUST00000086997///ENSMUST00000014421
AF131865	557.213	177.37	729.764	674.426	267.447	139.606	324.633	67.8711	Kif1b	Mus musculus kif1b major isoform (Kif1b) mRNA, complete cds.	chr4	148550429	148681807	GO:0007017(microtubule-based process);GO:0007018(microtubule-based movement);GO:0007270(nerve-nerve synaptic transmission);GO:0007274(neuromuscular synaptic transmission);GO:0008089(anterograde axon cargo transport);GO:0009790(embryonic development);GO:0047497(mitochondrion transport along microtubule)	GO:0005739(mitochondrion);GO:0005871(kinesin complex);GO:0005874(microtubule);GO:0005875(microtubule associated complex);GO:0030659(cytoplasmic vesicle membrane)	GO:0000166(nucleotide binding);GO:0003774(motor activity);GO:0003777(microtubule motor activity);GO:0005515(protein binding);GO:0005524(ATP binding);GO:0008017(microtubule binding);GO:0016887(ATPase activity);GO:0019894(kinesin binding)	Mm.402393	TC1607671///TC1647541///TC1700419///TC1581054	ENSMUST00000030806///ENSMUST00000055647
AF134897	2416.2	5343.47	2305.59	2681.35	2261.65	4878.95	7050.21	4101.25	Sdc1	alt 'AA408134#AA409076#CD138#Sstn#Synd#Synd1#syn-1'	chr12	8778201	8800493		GO:0009986(cell surface);GO:0016020(membrane);GO:0016021(integral to membrane)	GO:0008092(cytoskeletal protein binding)	Mm.2580	TC1573321	ENSMUST00000020911
AF135166	143.055	319.525	140.635	112.848	175.682	102.838	396.898	458.839	Ptpro	Mus musculus glomerular epithelial protein 1 precursor (Glepp1) mRNA, complete cds.	chr6	137200985	137411753	GO:0006470(protein amino acid dephosphorylation);GO:0007185(transmembrane receptor protein tyrosine phosphatase signaling pathway)	GO:0005886(plasma membrane)	GO:0004721(phosphoprotein phosphatase activity);GO:0004725(protein tyrosine phosphatase activity);GO:0004872(receptor activity);GO:0016787(hydrolase activity);GO:0016791(phosphoric monoester hydrolase activity)	Mm.186361	NP1257787	ENSMUST00000077115
AF135494	169.182	126.137	145.521	154.804	207.221	178.592	87.6349	112.183	Naip6	Mus musculus clone 13 Naip gene, complete sequence.	chr13	101051075	101087643	GO:0006915(apoptosis);GO:0006916(anti-apoptosis)	GO:0005622(intracellular)		Mm.218759	TC1608227	ENSMUST00000042220
AF135789	375.907	334.102	190.786	408.231	528.706	601.892	97.2108	303.203	Mettl3	Mus musculus m6a methyltransferase mRNA, complete cds.	chr14	52919375	52924799	GO:0001510(RNA methylation);GO:0006139(nucleobase, nucleoside, nucleotide and nucleic acid metabolic process);GO:0016556(mRNA modification)	GO:0005634(nucleus)	GO:0001734(mRNA (N6-adenosine)-methyltransferase activity);GO:0003723(RNA binding);GO:0008168(methyltransferase activity);GO:0016422(mRNA (2'-O-methyladenosine-N6-)-methyltransferase activity);GO:0016740(transferase activity)	Mm.271759	TC1576109	ENSMUST00000022767
AF140683	1041.44	806.506	866.467	1023.59	1234.26	98.271	1960.48	360.768	Fbxw2	Mus musculus F-box protein FWD2 (Fwd2) mRNA, complete cds.	chr2	34660699	34678701	GO:0006512(ubiquitin cycle);GO:0016055(Wnt receptor signaling pathway)	GO:0005634(nucleus);GO:0005737(cytoplasm)		Mm.4465	TC1656503///TC1583849///TC1683037	ENSMUST00000091020///ENSMUST00000028220
AF141934	290.24	167.97	245.341	256.26	369.12	167.598	237.233	99.0787	Slc4a4	Mus musculus sodium bicarbonate cotransporter NBC1 mRNA, complete cds.	chr5	89457101	89663901	GO:0006810(transport);GO:0006811(ion transport);GO:0006814(sodium ion transport);GO:0006820(anion transport);GO:0006885(regulation of pH);GO:0015701(bicarbonate transport)	GO:0005887(integral to plasma membrane);GO:0016020(membrane);GO:0016021(integral to membrane)	GO:0005452(inorganic anion exchanger activity);GO:0008510(sodium:bicarbonate symporter activity);GO:0015293(symporter activity);GO:0015380(anion exchanger activity);GO:0031402(sodium ion binding)	Mm.41044	TC1641396///TC1770378///TC1586481	ENSMUST00000066831
AF143544	138.658	263.67	131.959	175.604	108.412	141.896	330.697	318.416	Dtna	Mus musculus alpha-dystrobrevin 2b mRNA, complete cds.	chr18	23573915	23794265		GO:0005792(microsome);GO:0016014(dystrobrevin complex);GO:0042383(sarcolemma);GO:0045202(synapse)	GO:0005509(calcium ion binding);GO:0005515(protein binding);GO:0008270(zinc ion binding);GO:0046872(metal ion binding)	Mm.94371	TC1580290///NP055298///TC1599521///TC1583715	ENSMUST00000025156///ENSMUST00000047954
AF143683	1580.22	273.588	1437.15	1265.44	2038.08	166.527	60.4322	593.804	Myo9b	alt '-'	chr8	73796612	73873093	GO:0007010(cytoskeleton organization and biogenesis);GO:0007165(signal transduction);GO:0007242(intracellular signaling cascade);GO:0008150(biological_process)	GO:0005575(cellular_component);GO:0005622(intracellular);GO:0005856(cytoskeleton);GO:0016459(myosin complex)	GO:0000166(nucleotide binding);GO:0003674(molecular_function);GO:0003774(motor activity);GO:0003779(actin binding);GO:0005096(GTPase activator activity);GO:0005516(calmodulin binding);GO:0005524(ATP binding);GO:0008270(zinc ion binding);GO:0019992(diacylglycerol binding);GO:0046872(metal ion binding)	Mm.33779	TC1603476///TC1615661	ENSMUST00000098647///ENSMUST00000071935
AF150101	489.86	191.018	501.743	461.745	506.091	135.556	242.988	194.511	Timm9	Mus musculus small zinc finger-like protein (Tim9a) mRNA, complete cds.	chr12	72224158	72237662		GO:0005739(mitochondrion)		Mm.207767	TC1592382///TC1644273///TC1700516	ENSMUST00000050130
AF151973	120.017	261.107	173.469	100.002	86.5801	231.426	139.698	412.198	Dnmt3b	Mus musculus DNA cytosine-specific methyltransferase isoform 5 (Dnmt3b) mRNA, complete cds.	chr2	153475192	153513463	GO:0006306(DNA methylation);GO:0006349(imprinting);GO:0031503(protein complex localization)	GO:0000792(heterochromatin);GO:0005634(nucleus);GO:0005720(nuclear heterochromatin)	GO:0003677(DNA binding);GO:0003886(DNA (cytosine-5-)-methyltransferase activity);GO:0005515(protein binding);GO:0008168(methyltransferase activity);GO:0008270(zinc ion binding);GO:0016740(transferase activity);GO:0046872(metal ion binding)	Mm.89772	NP492330	ENSMUST00000072997
AF153696	300.06	313.867	300.764	360.795	238.623	690.389	118.976	132.234	Gps2	Mus musculus G protein pathway suppressor 2 mRNA, complete cds.	chr11	69727551	69728892	GO:0000188(inactivation of MAPK activity);GO:0007049(cell cycle);GO:0007254(JNK cascade)		GO:0005095(GTPase inhibitor activity)	Mm.18026	TC1580898	ENSMUST00000072581
AF155372	2679.89	129.239	2785.11	2435.45	2819.12	206.027	107.205	74.4855	Nfkb2	alt 'NF-kappaB2#lyt#p49#p49/p100#p50B#p52'	chr19	46379289	46386580	GO:0006350(transcription);GO:0006355(regulation of transcription, DNA-dependent);GO:0007165(signal transduction);GO:0030198(extracellular matrix organization and biogenesis);GO:0045449(regulation of transcription);GO:0048535(lymph node development);GO:0048536(spleen development)	GO:0005634(nucleus)	GO:0003677(DNA binding);GO:0003700(transcription factor activity);GO:0005515(protein binding)	Mm.102365	TC1629655	ENSMUST00000073116
AF155812	318.822	163.719	266.181	331.042	359.244	234.222	83.3167	173.619	Slc25a14	Mus musculus mitochondrial uncoupling protein 5 long form mRNA, complete cds; nuclear gene for mitochondrial product.	chrX	45977138	46015471	GO:0006810(transport);GO:0006839(mitochondrial transport)	GO:0005615(extracellular space);GO:0005739(mitochondrion);GO:0005740(mitochondrial envelope);GO:0005743(mitochondrial inner membrane);GO:0016020(membrane);GO:0016021(integral to membrane)	GO:0005215(transporter activity);GO:0005386(carrier activity);GO:0005488(binding);GO:0008430(selenium binding)	Mm.34953	NP647926	ENSMUST00000033431
AF155880	153.581	150.734	165.203	135.921	159.62	125.196	171.493	155.513	Runx3	Mus musculus transcription factor AML2/CBFA3 (Cbfa3) mRNA, complete cds.	chr4	134708410	134727173	GO:0006350(transcription);GO:0006355(regulation of transcription, DNA-dependent);GO:0006917(induction of apoptosis);GO:0007411(axon guidance);GO:0031069(hair follicle morphogenesis);GO:0031175(neurite development);GO:0045786(negative regulation of progression through cell cycle);GO:0048469(cell maturation);GO:0050680(negative regulation of epithelial cell proliferation)	GO:0005634(nucleus)	GO:0003677(DNA binding);GO:0003700(transcription factor activity);GO:0005524(ATP binding)	Mm.378894	TC1585984///TC1586187	ENSMUST00000056977
AF162282	2228.86	200.725	1729.58	2471.61	2485.39	304.547	198.78	98.8488	Dnmt1	Mus musculus DNA methyltransferase mRNA, complete cds.	chr9	20711652	20757317	GO:0006306(DNA methylation);GO:0006350(transcription);GO:0006355(regulation of transcription, DNA-dependent);GO:0016458(gene silencing);GO:0045892(negative regulation of transcription, DNA-dependent)	GO:0000792(heterochromatin);GO:0005634(nucleus);GO:0005657(replication fork)	GO:0003677(DNA binding);GO:0003824(catalytic activity);GO:0003886(DNA (cytosine-5-)-methyltransferase activity);GO:0005515(protein binding);GO:0008134(transcription factor binding);GO:0008168(methyltransferase activity);GO:0008270(zinc ion binding);GO:0016564(transcriptional repressor activity);GO:0016740(transferase activity);GO:0046872(metal ion binding)	Mm.128580	TC1743386	ENSMUST00000004202
AF162853	710.162	147.444	730.111	697.725	702.651	78.0705	218.402	145.859	Nfat5	Mus musculus Rel domain-containing transcription factor NFAT5 (Nfat5) mRNA, complete cds.	chr8	109817761	109903408	GO:0001816(cytokine production);GO:0006350(transcription);GO:0006351(transcription, DNA-dependent);GO:0006355(regulation of transcription, DNA-dependent);GO:0045449(regulation of transcription);GO:0045944(positive regulation of transcription from RNA polymerase II promoter)	GO:0005634(nucleus);GO:0005737(cytoplasm)	GO:0003677(DNA binding);GO:0003700(transcription factor activity);GO:0005515(protein binding)	Mm.402984///Mm.390057	TC1594797///TC1610645///TC1618944///TC1575421///TC1605597	ENSMUST00000075922///ENSMUST00000077440
AF162857	147.722	734.38	86.4363	199.257	157.472	1454.97	569.334	178.837	Ptprt	Mus musculus receptor-like protein tyrosine phosphatase rho-2 mRNA, complete cds.	chr2	161353358	162486883	GO:0006470(protein amino acid dephosphorylation);GO:0007185(transmembrane receptor protein tyrosine phosphatase signaling pathway);GO:0016311(dephosphorylation)	GO:0005615(extracellular space);GO:0005886(plasma membrane);GO:0016020(membrane);GO:0016021(integral to membrane)	GO:0004721(phosphoprotein phosphatase activity);GO:0004725(protein tyrosine phosphatase activity);GO:0004872(receptor activity);GO:0016787(hydrolase activity);GO:0016791(phosphoric monoester hydrolase activity)	Mm.381206///Mm.235807	TC1584979///TC1602290
AF163668	168.893	308.731	126.166	165.544	214.969	306.691	285.392	334.109	Rorc	Mus musculus RORgamma t mRNA, complete cds.	chr3	94181381	94202510	GO:0006350(transcription);GO:0006355(regulation of transcription, DNA-dependent);GO:0006468(protein amino acid phosphorylation);GO:0030154(cell differentiation);GO:0048535(lymph node development)	GO:0005634(nucleus)	GO:0003677(DNA binding);GO:0003700(transcription factor activity);GO:0003707(steroid hormone receptor activity);GO:0004872(receptor activity);GO:0004879(ligand-dependent nuclear receptor activity);GO:0008270(zinc ion binding);GO:0046872(metal ion binding)	Mm.4372	TC1582154	ENSMUST00000029795
AF165114	114.943	341.685	126.976	92.2062	125.647	313.158	334.935	376.962	Cdc42ep4	Mus musculus Borg4 mRNA, partial cds.	chr11	113588163	113613121	GO:0007266(Rho protein signal transduction);GO:0008360(regulation of cell shape);GO:0031274(positive regulation of pseudopodium formation)	GO:0005737(cytoplasm);GO:0005856(cytoskeleton)	GO:0005515(protein binding)	Mm.293378	TC1572450	ENSMUST00000053536
AF166382	330.66	239.622	262.262	387.064	342.655	109.825	339.339	269.702	Gpr56	Mus musculus serpentine receptor (Cyt28) mRNA, complete cds.	chr8	97501205	97538096	GO:0007165(signal transduction);GO:0007186(G-protein coupled receptor protein signaling pathway);GO:0007218(neuropeptide signaling pathway);GO:0008152(metabolic process)	GO:0005615(extracellular space);GO:0005887(integral to plasma membrane);GO:0016020(membrane);GO:0016021(integral to membrane)	GO:0003824(catalytic activity);GO:0004871(signal transducer activity);GO:0004872(receptor activity);GO:0004930(G-protein coupled receptor activity)	Mm.290834	TC1572574	ENSMUST00000093271
AF167441	2671.08	500.242	3060.03	2208.36	2744.85	773.925	424.895	301.906	Cbll1	Mus musculus E-cadherin binding protein E7 mRNA, complete cds.	chr12	32171763	32184405	GO:0006512(ubiquitin cycle);GO:0007162(negative regulation of cell adhesion);GO:0030335(positive regulation of cell migration);GO:0045807(positive regulation of endocytosis)	GO:0005575(cellular_component);GO:0005622(intracellular)	GO:0003676(nucleic acid binding);GO:0004842(ubiquitin-protein ligase activity);GO:0005515(protein binding);GO:0008270(zinc ion binding);GO:0016874(ligase activity);GO:0046872(metal ion binding)	Mm.273270	TC1612596///TC1595753
AF169153	149.3	1113.89	141.799	135.942	170.16	422.304	498.367	2420.99	Cabp1	Mus musculus S-CaBP1 (Cabp1) mRNA, complete cds.	chr5	115618699	115636130			GO:0005509(calcium ion binding)	Mm.38551	NP185299	ENSMUST00000031519
AF169191	475.211	486.441	701.688	390.368	333.577	135.193	1220.48	103.645	Numb	Mus musculus 71 kDa Numb protein isoform mRNA, complete cds.	chr12	85136388	85183308	GO:0007275(multicellular organismal development);GO:0007399(nervous system development);GO:0007405(neuroblast proliferation);GO:0007409(axonogenesis);GO:0030900(forebrain development)	GO:0005634(nucleus);GO:0005737(cytoplasm);GO:0005769(early endosome);GO:0016020(membrane);GO:0019897(extrinsic to plasma membrane);GO:0045177(apical part of cell)	GO:0005515(protein binding)	Mm.4390	TC1771071///TC1604865///TC1576911	ENSMUST00000021647
AF170301	3800.37	227.591	2147.8	5236.81	4016.51	140.828	381.176	160.771	Hipk2	alt '1110014O20Rik#B230339E18Rik#Stank'	chr6	38647904	38825952	GO:0000122(negative regulation of transcription from RNA polymerase II promoter);GO:0006350(transcription);GO:0006355(regulation of transcription, DNA-dependent);GO:0006468(protein amino acid phosphorylation);GO:0006915(apoptosis);GO:0007049(cell cycle);GO:0007224(smoothened signaling pathway);GO:0008284(positive regulation of cell proliferation);GO:0008629(induction of apoptosis by intracellular…	GO:0005634(nucleus);GO:0005737(cytoplasm);GO:0016605(PML body)	GO:0000166(nucleotide binding);GO:0003677(DNA binding);GO:0003714(transcription corepressor activity);GO:0004672(protein kinase activity);GO:0004674(protein serine/threonine kinase activity);GO:0005515(protein binding);GO:0005524(ATP binding);GO:0016301(kinase activity);GO:0016740(transferase activity);GO:0046790(virion binding)	Mm.391962///Mm.23790	TC1596057///TC1577397///TC1591433	ENSMUST00000038777
AF171639	130.536	161.088	105.529	145.013	141.067	206.075	105.849	171.339	N/A	Mus musculus T cell receptor alpha chain variable domain (AV20S1) mRNA, partial cds.	chr14	54464908	54465506
AF175574	1015.14	347.498	1259.27	625.494	1160.65	179.944	168.981	693.569	Psmd4	Mus musculus 26S proteasome subunit S5a mRNA, complete cds.	chr3	94836626	94846467	GO:0008150(biological_process)	GO:0005575(cellular_component);GO:0005829(cytosol);GO:0043234(protein complex)	GO:0003674(molecular_function)	Mm.2261	TC1592834///TC1629587	ENSMUST00000071664
AF176529	568.854	121.337	560.716	526.253	619.595	147.497	88.2669	128.246	Fbxl17	Mus musculus F-box protein FBX13 mRNA, partial cds.	chr17	63408815	63848649	GO:0006512(ubiquitin cycle)			Mm.136366///Mm.329156	TC1586913///TC1605068///TC1590311///TC1582326	ENSMUST00000024761
AF177146	125.845	351.289	130.001	163.194	84.3396	121.246	103.645	828.977	Epb4.1l3	Mus musculus DAL1P (Dal1) mRNA, complete cds.	chr17	69557198	69639327	GO:0030866(cortical actin cytoskeleton organization and biogenesis)	GO:0005737(cytoplasm);GO:0005856(cytoskeleton);GO:0005911(intercellular junction);GO:0016020(membrane)	GO:0003779(actin binding);GO:0005198(structural molecule activity);GO:0005488(binding);GO:0008092(cytoskeletal protein binding)	Mm.131135	TC1617143///NP1082494	ENSMUST00000080208
AF177664	136.235	407.819	116.158	210.902	81.6445	180.496	379.824	663.137	Arhgap6	Mus musculus rho GTPase-activating protein 6 isoform 2 (Arhgap6) mRNA, complete cds.	chrX	165233030	165742367	GO:0007015(actin filament organization);GO:0007165(signal transduction);GO:0043087(regulation of GTPase activity);GO:0048041(focal adhesion formation)	GO:0005622(intracellular);GO:0015629(actin cytoskeleton)	GO:0005096(GTPase activator activity);GO:0005100(Rho GTPase activator activity)	Mm.441810	NP120372
AF177755	184.603	120.175	183.483	196.596	173.728	142.16	59.5144	158.851	Ing1	alt '2610028J21Rik#AA407184#AI875420#mING1h#p33Ing1#p37Ing1b'	chr8	11555854	11563250	GO:0006355(regulation of transcription, DNA-dependent);GO:0007049(cell cycle);GO:0045786(negative regulation of progression through cell cycle);GO:0045941(positive regulation of transcription)	GO:0005634(nucleus)	GO:0003677(DNA binding);GO:0005515(protein binding);GO:0008270(zinc ion binding);GO:0016563(transcriptional activator activity);GO:0046872(metal ion binding)	Mm.25709	TC1575017///TC1686633	ENSMUST00000054399
AF181252	130.594	407.401	108.73	112.157	170.894	216.202	381.354	624.648	Spag1	Mus musculus testis TPR-containing protein involved in spermatogenesis TPIS (Tpis) mRNA, complete cds.	chr15	36109294	36164932	GO:0007338(single fertilization)		GO:0000166(nucleotide binding);GO:0005488(binding);GO:0005525(GTP binding);GO:0016787(hydrolase activity)	Mm.295539	TC1584420	ENSMUST00000047348
AF185286	155.364	138.556	113.002	169.485	183.605	132.748	195.588	87.3319	Clip1	Mus musculus cytoplasmic linker protein 50 (Clip50) mRNA, complete cds.	chr5	124032728	124062172	GO:0008150(biological_process)	GO:0005856(cytoskeleton);GO:0005874(microtubule);GO:0005881(cytoplasmic microtubule);GO:0005882(intermediate filament)	GO:0003676(nucleic acid binding);GO:0005515(protein binding);GO:0008017(microtubule binding);GO:0008270(zinc ion binding);GO:0051010(microtubule plus-end binding)	Mm.241109	TC1577953///TC1607692///TC1597750	ENSMUST00000031382
AF188007	604.831	135.874	855.676	605.434	353.383	77.217	104.478	225.928	Plec1	Mus musculus plectin isoform plec 0a,1c (Plec1) mRNA, partial cds.	chr15	76061603	76064302	GO:0006471(protein amino acid ADP-ribosylation)	GO:0005626(insoluble fraction);GO:0005634(nucleus);GO:0005856(cytoskeleton);GO:0043292(contractile fiber)	GO:0003779(actin binding);GO:0003950(NAD+ ADP-ribosyltransferase activity);GO:0005198(structural molecule activity);GO:0008270(zinc ion binding)	Mm.234912///Mm.373750	NP163601///NP163593///TC1711572///TC1577000	ENSMUST00000074834///ENSMUST00000076442///ENSMUST00000075689
AF188008	264.88	179.067	200.782	419.367	174.492	69.7044	116.204	351.292	Plec1	Mus musculus plectin isoform plec 1,2alpha (Plec1) mRNA, partial cds.	chr15	76017040	76036751	GO:0006471(protein amino acid ADP-ribosylation)	GO:0005626(insoluble fraction);GO:0005634(nucleus);GO:0005856(cytoskeleton);GO:0043292(contractile fiber)	GO:0003779(actin binding);GO:0003950(NAD+ ADP-ribosyltransferase activity);GO:0005198(structural molecule activity);GO:0008270(zinc ion binding)	Mm.234912///Mm.373750	NP163601///NP163593///TC1711572///TC1577000	ENSMUST00000074834///ENSMUST00000076442///ENSMUST00000075689
AF188011	453.427	203.124	379.221	521.016	460.043	91.7227	101.966	415.683	Plec1	Mus musculus plectin isoform plec 1b,2alpha (Plec1) mRNA, partial cds.	chr15	76018893	76030265	GO:0006471(protein amino acid ADP-ribosylation)	GO:0005626(insoluble fraction);GO:0005634(nucleus);GO:0005856(cytoskeleton);GO:0043292(contractile fiber)	GO:0003779(actin binding);GO:0003950(NAD+ ADP-ribosyltransferase activity);GO:0005198(structural molecule activity);GO:0008270(zinc ion binding)	Mm.234912///Mm.373750	NP163601///NP163593///TC1711572///TC1577000	ENSMUST00000074834///ENSMUST00000076442///ENSMUST00000075689
AF188015	172.173	164.262	133.758	255.875	126.887	210.412	170.52	111.853	Plec1	Mus musculus plectin isoform plec 1d,2alpha (Plec1) mRNA, partial cds.	chr15	76024770	76031037	GO:0006471(protein amino acid ADP-ribosylation)	GO:0005626(insoluble fraction);GO:0005634(nucleus);GO:0005856(cytoskeleton);GO:0043292(contractile fiber)	GO:0003779(actin binding);GO:0003950(NAD+ ADP-ribosyltransferase activity);GO:0005198(structural molecule activity);GO:0008270(zinc ion binding)	Mm.234912///Mm.373750	NP163601///NP163593///TC1711572///TC1577000	ENSMUST00000074834///ENSMUST00000076442///ENSMUST00000075689
AF188017	95.2947	328.445	102.198	101.038	82.6477	174.08	113.417	697.838	Plec1	Mus musculus plectin isoform plec 1e,2alpha (Plec1) mRNA, partial cds.	chr15	76024770	76039595	GO:0006471(protein amino acid ADP-ribosylation)	GO:0005626(insoluble fraction);GO:0005634(nucleus);GO:0005856(cytoskeleton);GO:0043292(contractile fiber)	GO:0003779(actin binding);GO:0003950(NAD+ ADP-ribosyltransferase activity);GO:0005198(structural molecule activity);GO:0008270(zinc ion binding)	Mm.234912///Mm.373750	NP163601///NP163593///TC1711572///TC1577000	ENSMUST00000074834///ENSMUST00000076442///ENSMUST00000075689
AF188290	458.331	107.681	166.244	699.777	508.973	89.9406	130.452	102.65	Dysf	Mus musculus dysferlin (Dysf) mRNA, complete cds.	chr6	83969382	84049587	GO:0001778(plasma membrane repair)	GO:0016020(membrane);GO:0016021(integral to membrane);GO:0030315(T-tubule);GO:0042383(sarcolemma)	GO:0005515(protein binding)	Mm.220982	TC1668156	ENSMUST00000089595
AF190151	4057.38	355.118	3811.79	4942.62	3417.72	670.218	224.236	170.901	Cast	Mus musculus testis-specific calpastatin, short form (Tcast) mRNA, complete cds.	chr13	74831733	74871679	GO:0030163(protein catabolic process)	GO:0005575(cellular_component)	GO:0004866(endopeptidase inhibitor activity);GO:0004869(cysteine protease inhibitor activity);GO:0030161(calpain inhibitor activity)	Mm.29163	NP375598	ENSMUST00000065629
AF190666	162.682	321.63	216.307	166.251	105.488	466.78	195.499	302.612	Lmbr1	alt '1110048D14Rik#AU017641'	chr5	29691713	29704930	GO:0035115(embryonic forelimb morphogenesis);GO:0035116(embryonic hindlimb morphogenesis);GO:0042733(embryonic digit morphogenesis)	GO:0016020(membrane);GO:0016021(integral to membrane)	GO:0004872(receptor activity)	Mm.41572	TC1586550///TC1629507///TC1613552///TC1593430	ENSMUST00000064428///ENSMUST00000055195
AF190858	133.422	358.338	147.548	127.066	125.653	408.94	446.459	219.615	Agrn	Mus musculus agrin mRNA, partial cds.	chr4	155553501	155571597	GO:0007009(plasma membrane organization and biogenesis);GO:0007268(synaptic transmission);GO:0007528(neuromuscular junction development);GO:0008582(regulation of synaptic growth at neuromuscular junction);GO:0043113(receptor clustering);GO:0045213(neurotransmitter receptor metabolic process);GO:0045944(positive regulation of transcription from RNA polymerase II promoter)	GO:0005605(basal lamina);GO:0005615(extracellular space);GO:0009986(cell surface)	GO:0030548(acetylcholine receptor regulator activity)	Mm.273098	TC1712317///TC1601048	ENSMUST00000075787
AF192382	365.455	272.506	666.365	127.497	302.503	137.044	347.454	333.021	N/A	Mus musculus prion protein-like protein, chimeric mRNA, complete cds.	chr2	131735692	131781866
AF192383	499.759	195.043	427.948	422.84	648.488	219.065	213.496	152.568	N/A	Mus musculus prion protein-like protein, chimeric mRNA, complete cds.	chr2	131735692	131781866
AF193862	597.263	148.523	931.396	613.406	246.987	195.116	130.795	119.658	Suv39h1	alt 'AI852103#AL022883#DXHXS7466e#KMT1A#mIS6'	chrX	7638429	7651439	GO:0006323(DNA packaging);GO:0006333(chromatin assembly or disassembly);GO:0006342(chromatin silencing);GO:0006350(transcription);GO:0006355(regulation of transcription, DNA-dependent);GO:0007049(cell cycle);GO:0016568(chromatin modification);GO:0030154(cell differentiation)	GO:0000781(chromosome, telomeric region);GO:0000785(chromatin);GO:0005634(nucleus);GO:0005677(chromatin silencing complex);GO:0005694(chromosome);GO:0005720(nuclear heterochromatin)	GO:0003682(chromatin binding);GO:0005515(protein binding);GO:0008168(methyltransferase activity);GO:0008270(zinc ion binding);GO:0008276(protein methyltransferase activity);GO:0016740(transferase activity);GO:0018024(histone-lysine N-methyltransferase activity)	Mm.9244	TC1574856
AF195418	108.195	296.849	121.956	108.54	94.0882	147.028	284.682	458.839	Odz3	Mus musculus ODZ3 (Odz3) mRNA, partial cds.	chr8	49313037	49452787		GO:0005887(integral to plasma membrane);GO:0016020(membrane);GO:0016021(integral to membrane)		Mm.42191	TC1579576///TC1619004	ENSMUST00000033965
AF195491	134.248	294.74	212.875	111.972	77.8977	146.716	160.232	577.273	Tcl1b3	alt '-'	chr12	106429069	106433609				Mm.441379	TC1588593	ENSMUST00000090991
AF199010	1314.5	551.292	1685.5	1241.92	1016.09	88.6071	959.393	605.875	Mpp6	Mus musculus PALS2-beta splice variant (Pals2) mRNA, complete cds.	chr6	50060375	50148581		GO:0005886(plasma membrane);GO:0016020(membrane);GO:0016021(integral to membrane)	GO:0004385(guanylate kinase activity);GO:0005515(protein binding)	Mm.41288	TC1596103	ENSMUST00000036236
AF199608	119.219	366.99	179.173	74.823	103.66	209.92	117.642	773.407	Fgf13	Mus musculus fibroblast growth factor homologous factor 2 isoform 1P+1Y'+1V (FHF-2) mRNA, partial cds.	chrX	56385016	56838746	GO:0000165(MAPKKK cascade)	GO:0005634(nucleus);GO:0005737(cytoplasm)	GO:0005515(protein binding);GO:0008083(growth factor activity);GO:0030295(protein kinase activator activity)	Mm.7995	NP174659///TC1635783///TC1583460	ENSMUST00000033473
AF201287	181.188	178.299	172.118	183.754	187.693	241.905	130.554	162.437	Tsc22d3	Mus musculus TSC22-related inducible leucine zipper 3a (Tilz3a) mRNA, complete cds.	chrX	137074067	137077134	GO:0006355(regulation of transcription, DNA-dependent);GO:0006916(anti-apoptosis)		GO:0003700(transcription factor activity)	Mm.22216	TC1589724///TC1780107	ENSMUST00000055738
AF201963	260.754	564.29	242.497	305.125	234.64	555.217	460.964	676.689	Crlf2	Mus musculus thymic stromal lymphopoietin receptor mRNA, complete cds.	chr5	109983727	109987964		GO:0005615(extracellular space);GO:0016020(membrane);GO:0016021(integral to membrane)	GO:0004872(receptor activity);GO:0004896(hematopoietin/interferon-class (D200-domain) cytokine receptor activity)	Mm.35771	TC1735788	ENSMUST00000044579
AF202893	159.418	540.226	115.161	207.495	155.598	653.487	440.816	526.375	Kif21b	Mus musculus Kif21b (Kif21b) mRNA, complete cds.	chr1	138027977	138074591	GO:0007017(microtubule-based process);GO:0007018(microtubule-based movement)	GO:0005871(kinesin complex);GO:0005874(microtubule);GO:0005875(microtubule associated complex)	GO:0000166(nucleotide binding);GO:0003774(motor activity);GO:0003777(microtubule motor activity);GO:0005524(ATP binding)	Mm.276135	TC1578232///TC1663730///TC1602678	ENSMUST00000086396///ENSMUST00000075164
AF204155	980.553	247.889	419.839	1168.01	1353.82	437.193	83.2067	223.266	Lsm2	alt 'D17H6S56E-2#D17H6S56E2#Dmapl#Dmpkap#G7b#MGC13889#Sm-X5#SmX5#snRNP'	chr17	35119081	35122838	GO:0000351(assembly of spliceosomal tri-snRNP U4/U6.U5);GO:0006397(mRNA processing);GO:0006402(mRNA catabolic process);GO:0008380(RNA splicing);GO:0016071(mRNA metabolic process)	GO:0005634(nucleus);GO:0005681(spliceosome);GO:0005737(cytoplasm);GO:0030529(ribonucleoprotein complex);GO:0046540(U4/U6 x U5 tri-snRNP complex)	GO:0003723(RNA binding);GO:0005515(protein binding);GO:0019901(protein kinase binding)	Mm.165735	NP280242///TC1672568	ENSMUST00000007266
AF204157	979.838	177.244	1085.6	930.149	923.767	89.9957	305.052	136.683	Lsm2	alt 'D17H6S56E-2#D17H6S56E2#Dmapl#Dmpkap#G7b#MGC13889#Sm-X5#SmX5#snRNP'	chr17	35119103	35122838	GO:0000351(assembly of spliceosomal tri-snRNP U4/U6.U5);GO:0006397(mRNA processing);GO:0006402(mRNA catabolic process);GO:0008380(RNA splicing);GO:0016071(mRNA metabolic process)	GO:0005634(nucleus);GO:0005681(spliceosome);GO:0005737(cytoplasm);GO:0030529(ribonucleoprotein complex);GO:0046540(U4/U6 x U5 tri-snRNP complex)	GO:0003723(RNA binding);GO:0005515(protein binding);GO:0019901(protein kinase binding)	Mm.165735	NP280242///TC1672568	ENSMUST00000007266
AF204265	131.665	273.339	135.814	106.886	152.294	130.301	279.71	410.006	Klra12	alt 'Ly49L#Ly49l1#Ly49l2#Ly49l3#Ly49l4#Ly49p/d'	chr6	129994025	130253400		GO:0005886(plasma membrane)	GO:0004872(receptor activity);GO:0005529(sugar binding)	Mm.441781	NP220795	ENSMUST00000088008
AF206720	540.648	196.37	452.256	469.87	699.817	198.95	274.974	115.185	Apbb1	Mus musculus Fe65 mRNA, complete cds.	chr7	112706997	112729735	GO:0001764(neuron migration);GO:0007050(cell cycle arrest);GO:0007165(signal transduction);GO:0007411(axon guidance);GO:0008542(visual learning);GO:0030048(actin filament-based movement);GO:0030198(extracellular matrix organization and biogenesis);GO:0030308(negative regulation of cell growth);GO:0045449(regulation of transcription);GO:0045749(negative regulation of S phase of mitotic cell cycle)…	GO:0005634(nucleus);GO:0030027(lamellipodium);GO:0030426(growth cone);GO:0045202(synapse)	GO:0001540(beta-amyloid binding);GO:0005515(protein binding);GO:0008134(transcription factor binding);GO:0035035(histone acetyltransferase binding)	Mm.38469	TC1684611	ENSMUST00000081165
AF208109	130.12	376.808	139.374	104.153	146.833	146.197	228.741	755.486	Il17rb	Mus musculus IL-17 receptor homolog short isoform precursor (Evi27) mRNA, complete cds.	chr14	30809353	30822082		GO:0005615(extracellular space);GO:0005737(cytoplasm);GO:0005887(integral to plasma membrane);GO:0009986(cell surface);GO:0016020(membrane);GO:0016021(integral to membrane)	GO:0004872(receptor activity);GO:0004907(interleukin receptor activity)	Mm.269363	TC1592267///TC1780066	ENSMUST00000016110
AF208117	609.132	171.406	645.464	556.174	625.758	262.729	99.1735	152.315	Fanca	alt 'AW208693#FACA'	chr8	125810088	125837273	GO:0006281(DNA repair);GO:0006974(response to DNA damage stimulus);GO:0007140(male meiosis);GO:0008584(male gonad development);GO:0008585(female gonad development);GO:0042127(regulation of cell proliferation)	GO:0005634(nucleus)		Mm.6536	TC1612395///TC1578968	ENSMUST00000035495
AF208120	269.718	214.31	207.206	319.121	282.826	165.557	225.906	251.466	Fanca	alt 'AW208693#FACA'	chr8	125792199	125815373	GO:0006281(DNA repair);GO:0006974(response to DNA damage stimulus);GO:0007140(male meiosis);GO:0008584(male gonad development);GO:0008585(female gonad development);GO:0042127(regulation of cell proliferation)	GO:0005634(nucleus)		Mm.6536	TC1612395///TC1578968	ENSMUST00000035495
AF212320	2406.76	117.767	2063.78	3532.95	1623.54	161.862	108.402	83.0359	Racgap1	Mus musculus strain CD-1 MgcRacGAP variant alpha mRNA, complete cds.	chr15	99450926	99482052	GO:0000910(cytokinesis);GO:0000915(cytokinesis, contractile ring formation);GO:0006118(electron transport);GO:0007049(cell cycle);GO:0007108(cytokinesis, initiation of separation);GO:0007165(signal transduction);GO:0007242(intracellular signaling cascade);GO:0007283(spermatogenesis);GO:0007405(neuroblast proliferation);GO:0009790(embryonic development);GO:0051301(cell division)	GO:0005622(intracellular);GO:0005634(nucleus)	GO:0005096(GTPase activator activity);GO:0005506(iron ion binding);GO:0005515(protein binding);GO:0008270(zinc ion binding);GO:0009055(electron carrier activity);GO:0019992(diacylglycerol binding);GO:0043014(alpha-tubulin binding);GO:0043015(gamma-tubulin binding);GO:0046872(metal ion binding);GO:0048487(beta-tubulin binding)	Mm.273804	TC1702403///TC1573455	ENSMUST00000023756
AF213387	499.319	677.139	496.687	409.683	591.588	1566.88	241.85	222.692	Abcc5	Mus musculus ATP-binding cassette protein (Abcc5a) mRNA, partial cds.	chr16	20331376	20335299	GO:0006810(transport)	GO:0005624(membrane fraction);GO:0016020(membrane);GO:0016021(integral to membrane)	GO:0000166(nucleotide binding);GO:0005524(ATP binding);GO:0016887(ATPase activity);GO:0017111(nucleoside-triphosphatase activity);GO:0042626(ATPase activity, coupled to transmembrane movement of substances)	Mm.20845	TC1609945///NP045869	ENSMUST00000077867///ENSMUST00000096199
AF213391	430.309	266.294	316.294	399.227	575.406	113.14	128.211	557.53	Abcb8	Mus musculus ATP-binding cassette protein (Abcb8) mRNA, partial cds.	chr5	23912217	23915765	GO:0006810(transport)	GO:0016020(membrane);GO:0016021(integral to membrane)	GO:0000166(nucleotide binding);GO:0005524(ATP binding);GO:0016887(ATPase activity);GO:0042626(ATPase activity, coupled to transmembrane movement of substances)	Mm.283914	TC1666048	ENSMUST00000073076
AF213670	418.677	209.375	432.014	295.755	528.262	247.239	83.5429	297.343	Mlx	Mus musculus bHLHZip transcription factor BIGMAX alpha mRNA, complete cds.	chr11	100948638	100953521	GO:0006350(transcription);GO:0006355(regulation of transcription, DNA-dependent);GO:0006913(nucleocytoplasmic transport);GO:0045449(regulation of transcription)	GO:0005634(nucleus);GO:0005667(transcription factor complex);GO:0005737(cytoplasm)	GO:0003677(DNA binding);GO:0003700(transcription factor activity);GO:0005515(protein binding);GO:0030528(transcription regulator activity)	Mm.628	TC1608982///TC1737385	ENSMUST00000017945
AF213671	356.771	204.374	319.153	287.861	463.299	101.178	313.662	198.282	Mlx	Mus musculus bHLHZip transcription factor BIGMAX beta mRNA, complete cds.	chr11	100948638	100953521	GO:0006350(transcription);GO:0006355(regulation of transcription, DNA-dependent);GO:0006913(nucleocytoplasmic transport);GO:0045449(regulation of transcription)	GO:0005634(nucleus);GO:0005667(transcription factor complex);GO:0005737(cytoplasm)	GO:0003677(DNA binding);GO:0003700(transcription factor activity);GO:0005515(protein binding);GO:0030528(transcription regulator activity)	Mm.628	TC1608982///TC1737385	ENSMUST00000017945
AF216307	282.567	163.139	421.48	258.791	167.432	181.116	142.713	165.588	Pigp	Mus musculus DCRC-2 mRNA, complete cds.	chr16	94586053	94592055	GO:0006506(GPI anchor biosynthetic process)	GO:0016020(membrane);GO:0016021(integral to membrane)	GO:0016740(transferase activity);GO:0016757(transferase activity, transferring glycosyl groups);GO:0017176(phosphatidylinositol N-acetylglucosaminyltransferase activity)	Mm.440074	TC1631357	ENSMUST00000062865
AF218250	1449.63	533.165	1329.11	1218.14	1801.64	215.302	619.233	764.959	Atp6v0a1	Mus musculus vacuolar proton-translocating ATPase 100 kDa subunit isoform a1-II mRNA, complete cds.	chr11	100873070	100925028	GO:0001701(in utero embryonic development);GO:0006367(transcription initiation from RNA polymerase II promoter);GO:0006810(transport);GO:0006811(ion transport);GO:0007420(brain development);GO:0007507(heart development);GO:0015992(proton transport);GO:0030099(myeloid cell differentiation)	GO:0005634(nucleus);GO:0005667(transcription factor complex);GO:0005737(cytoplasm);GO:0016020(membrane);GO:0016021(integral to membrane)	GO:0003682(chromatin binding);GO:0003713(transcription coactivator activity);GO:0015078(hydrogen ion transporter activity);GO:0030331(estrogen receptor binding);GO:0046965(retinoid X receptor binding);GO:0046966(thyroid hormone receptor binding)	Mm.340818///Mm.417707	TC1701710///TC1669262///TC1572050	ENSMUST00000103110
AF218254	255.049	129.702	245.621	261.32	258.205	165.815	113.272	110.018	Tcirg1	Mus musculus vacuolar proton-translocating ATPase 100 kDa subunit isoform a3 mRNA, partial cds.	chr19	3896052	3903172	GO:0006818(hydrogen transport);GO:0015992(proton transport)	GO:0005886(plasma membrane);GO:0016020(membrane);GO:0016021(integral to membrane)	GO:0008553(hydrogen-exporting ATPase activity, phosphorylative mechanism)	Mm.271689	TC1682269	ENSMUST00000001801
AF218295	132.214	106.595	148.437	102.629	145.575	103.444	113.25	103.091	Slc4a7	Mus musculus electroneutral sodium bicarbonate cotransporter mRNA, partial cds.	chr14	15570697	15575031	GO:0006810(transport);GO:0006811(ion transport);GO:0006814(sodium ion transport);GO:0006820(anion transport)	GO:0016020(membrane);GO:0016021(integral to membrane)	GO:0005452(inorganic anion exchanger activity);GO:0015293(symporter activity);GO:0015380(anion exchanger activity);GO:0031402(sodium ion binding)	Mm.258893	NP185320///TC1603101///TC1637551	ENSMUST00000057015///ENSMUST00000074344
AF221102	510.314	131.284	579.647	419.905	531.389	105.006	166.204	122.641	Kifc1	Mus musculus kinesin-related protein KIFC5A mRNA, complete cds.	chr17	34012610	34027561	GO:0007017(microtubule-based process);GO:0007018(microtubule-based movement)	GO:0005871(kinesin complex);GO:0005874(microtubule);GO:0005875(microtubule associated complex)	GO:0000166(nucleotide binding);GO:0003774(motor activity);GO:0003777(microtubule motor activity);GO:0005524(ATP binding)	Mm.335713	NP378915	ENSMUST00000078961
AF223417	116.16	193.515	89.6697	140.975	117.834	117.935	192.159	270.449	Trdn	Mus musculus cardiac triadin isoform 3 mRNA, complete cds.	chr10	32803345	32953798	GO:0008150(biological_process)	GO:0016020(membrane);GO:0016021(integral to membrane);GO:0016529(sarcoplasmic reticulum)	GO:0005102(receptor binding);GO:0005515(protein binding)	Mm.373660///Mm.338508	TC1617079///TC1586176///NP411665	ENSMUST00000050626///ENSMUST00000075979
AF223674	112.896	277.863	109.382	129.505	99.8021	232.881	177.322	423.386	Nkx1-2	Mus musculus homeodomain protein Nkx-1.2T5.18 (Nkx-1.2) mRNA, partial cds.	chr7	139789069	139791320	GO:0006355(regulation of transcription, DNA-dependent);GO:0007275(multicellular organismal development);GO:0045449(regulation of transcription)	GO:0005634(nucleus);GO:0005667(transcription factor complex)	GO:0003677(DNA binding);GO:0003700(transcription factor activity);GO:0005515(protein binding)	Mm.389981	TC1590770///TC1604482///NP185367	ENSMUST00000054562
AF226605	1704.5	393.87	2291.12	1252.58	1569.79	379.519	506.981	295.109	Sigmar1	alt 'AL024364#Oprs1#mSigmaR1'	chr4	41685368	41688186	GO:0006696(ergosterol biosynthetic process);GO:0006810(transport);GO:0006869(lipid transport)	GO:0005634(nucleus);GO:0005783(endoplasmic reticulum);GO:0005887(integral to plasma membrane);GO:0016020(membrane);GO:0016021(integral to membrane)	GO:0000247(C-8 sterol isomerase activity);GO:0004872(receptor activity)	Mm.425181	TC1578447	ENSMUST00000059354
AF227530	103.686	236.626	83.2771	105.627	122.154	155.586	157.127	397.165	Cacna1g	Mus musculus T calcium channel alpha1G subunit +34+35 splice variant (Cacna1g) mRNA, partial cds.	chr11	94269834	94277413	GO:0006810(transport);GO:0006811(ion transport);GO:0006812(cation transport);GO:0006816(calcium ion transport)	GO:0005886(plasma membrane);GO:0005891(voltage-gated calcium channel complex);GO:0016020(membrane);GO:0016021(integral to membrane)	GO:0005216(ion channel activity);GO:0005244(voltage-gated ion channel activity);GO:0005245(voltage-gated calcium channel activity);GO:0005261(cation channel activity);GO:0005262(calcium channel activity);GO:0005509(calcium ion binding)	Mm.29585	NP1260843///TC1586305	ENSMUST00000103166
AF228705	200.608	231.198	198.689	124.858	278.278	128.461	159.772	405.36	Nfat5	Mus musculus NFATz1 (Nfatz1) mRNA, complete cds.	chr8	109862407	109879634	GO:0001816(cytokine production);GO:0006350(transcription);GO:0006351(transcription, DNA-dependent);GO:0006355(regulation of transcription, DNA-dependent);GO:0045449(regulation of transcription);GO:0045944(positive regulation of transcription from RNA polymerase II promoter)	GO:0005634(nucleus);GO:0005737(cytoplasm)	GO:0003677(DNA binding);GO:0003700(transcription factor activity);GO:0005515(protein binding)	Mm.402984///Mm.390057	TC1594797///TC1610645///TC1618944///TC1575421///TC1605597	ENSMUST00000075922///ENSMUST00000077440
AF228706	249.359	411.373	213.177	271.981	262.919	372.805	444.244	417.069	Nfat5	Mus musculus NFATz2 (Nfatz2) mRNA, complete cds.	chr8	109862407	109892718	GO:0001816(cytokine production);GO:0006350(transcription);GO:0006351(transcription, DNA-dependent);GO:0006355(regulation of transcription, DNA-dependent);GO:0045449(regulation of transcription);GO:0045944(positive regulation of transcription from RNA polymerase II promoter)	GO:0005634(nucleus);GO:0005737(cytoplasm)	GO:0003677(DNA binding);GO:0003700(transcription factor activity);GO:0005515(protein binding)	Mm.402984///Mm.390057	TC1594797///TC1610645///TC1618944///TC1575421///TC1605597	ENSMUST00000075922///ENSMUST00000077440
AF229635	231.746	115.317	247.447	276.41	171.383	111.961	83.6824	150.307	Wdr45	Mus musculus DXImx38e protein (DXImx38e) mRNA, complete cds.	chrX	7299374	7305327				Mm.305725	TC1593099	ENSMUST00000043045
AF229642	471.78	157.771	364.39	481.204	569.746	164.215	111.163	197.934	Otud5	Mus musculus DXImx46e protein (DXImx46e) mRNA, complete cds.	chrX	7419723	7453066				Mm.142827	TC1724663///TC1673330	ENSMUST00000033494
AF231926	1008.63	375.887	1233.99	920.828	871.063	134.253	299.526	693.882	Rabggtb	alt '-'	chr3	153570417	153575023			GO:0003824(catalytic activity);GO:0004659(prenyltransferase activity);GO:0004663(Rab-protein geranylgeranyltransferase activity);GO:0008270(zinc ion binding);GO:0016740(transferase activity);GO:0046872(metal ion binding)	Mm.277831	TC1579023///TC1679366///TC1658768	ENSMUST00000089950
AF232828	293.724	201.502	231.027	269.888	380.256	347.258	128.191	129.057	Nova1	Mus musculus ventral neuron-specific protein 1 NOVA1 (Nova1) mRNA, partial cds.	chr12	47798959	47919756	GO:0000398(nuclear mRNA splicing, via spliceosome);GO:0007268(synaptic transmission);GO:0007626(locomotory behavior);GO:0008380(RNA splicing)	GO:0005634(nucleus)	GO:0003723(RNA binding);GO:0003729(mRNA binding);GO:0005515(protein binding)	Mm.247195	TC1597590	ENSMUST00000021438
AF241833	657.947	313.133	914.19	374.889	684.764	455	200.79	283.609	Scamp5	Mus musculus secretory carrier membrane protein 5 mRNA, complete cds.	chr9	57289133	57315828	GO:0006810(transport);GO:0015031(protein transport)	GO:0008021(synaptic vesicle);GO:0016020(membrane);GO:0016021(integral to membrane)		Mm.102278	TC1575571///TC1666147	ENSMUST00000046587
AF244978	350.188	209.711	254.827	200.607	595.129	154.243	60.7234	414.168	Lgals12	alt 'AW987437#Grip1'	chr19	7671150	7681671	GO:0006915(apoptosis);GO:0008629(induction of apoptosis by intracellular signals)	GO:0005634(nucleus);GO:0005739(mitochondrion)	GO:0005529(sugar binding);GO:0030395(lactose binding)	Mm.298242	TC1580831	ENSMUST00000099729
AF247161	479.357	251.102	621.439	483.44	333.193	338.144	261.822	153.34	Gtf2ird1	Mus musculus muscle TFII-I repeat domain-containing protein 1 beta 1 mRNA, complete cds.	chr5	134834516	134932581	GO:0006350(transcription);GO:0006355(regulation of transcription, DNA-dependent);GO:0007275(multicellular organismal development)	GO:0005634(nucleus)	GO:0003677(DNA binding);GO:0003700(transcription factor activity);GO:0003705(RNA polymerase II transcription factor activity, enhancer binding)	Mm.332735	NP796705	ENSMUST00000100654
AF247674	1362.65	133.425	2214.59	1277.73	595.614	142.658	77.2587	180.358	Tacc3	Mus musculus ERIC1 (Eric1) mRNA, complete cds.	chr5	34000795	34007260	GO:0000074(regulation of progression through cell cycle);GO:0006950(response to stress);GO:0030097(hemopoiesis);GO:0042994(cytoplasmic sequestering of transcription factor)	GO:0005737(cytoplasm);GO:0005813(centrosome)	GO:0005515(protein binding)	Mm.379024	NP232023	ENSMUST00000074849
AF248490	159.348	147.36	171.762	193.346	112.935	80.7208	136.923	224.437	Rabep1	Mus musculus rabaptin-5gamma mRNA, complete cds.	chr11	70658426	70754442	GO:0006810(transport);GO:0006897(endocytosis);GO:0006915(apoptosis);GO:0015031(protein transport)	GO:0005768(endosome)	GO:0005096(GTPase activator activity);GO:0008083(growth factor activity)	Mm.7087	TC1579985///TC1597708	ENSMUST00000076270
AF251705	152.381	540.431	108.426	134.869	213.847	511.127	512.416	597.749	AF251705	Mus musculus polymeric immunoglobulin receptor 5 precursor (Pigr5) mRNA, complete cds.	chr11	114858082	114863194	GO:0008150(biological_process)	GO:0005886(plasma membrane)	GO:0004872(receptor activity);GO:0005515(protein binding)	Mm.2699	TC1583760	ENSMUST00000103043
AF254870	197.726	369.085	257.004	102.014	234.159	363.136	368.565	375.554	Gpm6b	Mus musculus proteolipid M6B isoform alpha-beta-TMD-omega (M6B) mRNA, complete cds.	chrX	162782623	162826920		GO:0016020(membrane);GO:0016021(integral to membrane)		Mm.222320	TC1645370///TC1580519///TC1601337	ENSMUST00000060210
AF256219	488.404	158.253	387.235	463.346	614.632	223.413	99.5051	151.842	Elf2	alt '2610036A20Rik#A230104O07Rik#AW111824#BB183398#EU32#MGC102660#NERF#NERF-1A#NERF-1B#NERF-2'	chr3	51059586	51081316	GO:0006350(transcription);GO:0006355(regulation of transcription, DNA-dependent);GO:0006357(regulation of transcription from RNA polymerase II promoter)	GO:0005634(nucleus)	GO:0003677(DNA binding);GO:0003700(transcription factor activity);GO:0005515(protein binding);GO:0016563(transcriptional activator activity)	Mm.131038	TC1588789	ENSMUST00000062009
AF257136	161.141	318.608	169.345	150.622	163.457	157.225	313.101	485.498	Lat2	Mus musculus Wbscr15 protein (Wbscr15) mRNA, complete cds.	chr5	135076134	135084881	GO:0006955(immune response);GO:0007242(intracellular signaling cascade);GO:0019722(calcium-mediated signaling);GO:0042113(B cell activation);GO:0043303(mast cell degranulation);GO:0050853(B cell receptor signaling pathway)	GO:0005615(extracellular space);GO:0016020(membrane);GO:0016021(integral to membrane);GO:0045121(lipid raft)	GO:0005515(protein binding);GO:0042169(SH2 domain binding)	Mm.391375	TC1633636///NP228643	ENSMUST00000036362
AF263010	131.321	775.574	125.247	129.289	139.426	262.039	252.813	1811.87	Zbtb24	Mus musculus BMP-induced factor 1 (Bif1) mRNA, complete cds.	chr10	41170201	41173274	GO:0006350(transcription);GO:0006355(regulation of transcription, DNA-dependent)	GO:0005622(intracellular);GO:0005634(nucleus)	GO:0003676(nucleic acid binding);GO:0003677(DNA binding);GO:0003700(transcription factor activity);GO:0005515(protein binding);GO:0008270(zinc ion binding);GO:0046872(metal ion binding)	Mm.258475	TC1587058///NP846880	ENSMUST00000080771
AF263743	634.625	153.506	411.263	686.789	805.822	153.285	95.0276	212.206	Erbb2ip	Mus musculus erbb2-interacting protein ERBIN mRNA, partial cds.	chr13	104608865	104625108	GO:0006605(protein targeting);GO:0007242(intracellular signaling cascade)	GO:0016323(basolateral plasma membrane)	GO:0005515(protein binding)	Mm.277354	TC1742883///TC1598787///TC1606159///TC1598479	ENSMUST00000022222
AF268195	568.958	144.663	564.464	471.632	670.777	96.1773	237.021	100.789	Tbl1xr1	Mus musculus strain BALB/c IRA1 mRNA, complete cds.	chr3	22013410	22115516	GO:0006350(transcription);GO:0006355(regulation of transcription, DNA-dependent);GO:0006512(ubiquitin cycle);GO:0007165(signal transduction);GO:0007601(visual perception);GO:0007605(sensory perception of sound);GO:0016568(chromatin modification)	GO:0005634(nucleus);GO:0005834(heterotrimeric G-protein complex)	GO:0003924(GTPase activity)	Mm.441017///Mm.202966	TC1581716///TC1620123	ENSMUST00000065681
AF269152	1559.08	260.97	764.413	2470.73	1442.1	108.838	502.168	171.903	Tm9sf1	Mus musculus transmembrane protein TM9SF1 (Tm9sf1) mRNA, complete cds.	chr14	56257324	56262088		GO:0005615(extracellular space);GO:0016020(membrane);GO:0016021(integral to membrane)		Mm.132857	TC1575825///TC1653303	ENSMUST00000002391
AF269193	426.272	265.789	420.743	331.775	526.297	449.719	120.049	227.599	Brd3	Mus musculus bromodomain-containing FSH-like protein FSRG2 (Fsrg2) mRNA, complete cds.	chr2	27303336	27331173		GO:0005634(nucleus)		Mm.28721	TC1574139///TC1590030///TC1763856	ENSMUST00000077737
AF272946	559.729	216.164	290.122	522.028	867.038	148.059	286.836	213.596	Sh3glb1	Mus musculus endophilin B1b mRNA, complete cds	chr3	144351807	144383287	GO:0001844(protein insertion into mitochondrial membrane during induction of apoptosis);GO:0006654(phosphatidic acid biosynthetic process);GO:0006915(apoptosis);GO:0006917(induction of apoptosis);GO:0008632(apoptotic program);GO:0008654(phospholipid biosynthetic process);GO:0051084(posttranslational protein folding)	GO:0005737(cytoplasm);GO:0005740(mitochondrial envelope);GO:0005783(endoplasmic reticulum);GO:0005792(microsome);GO:0005829(cytosol);GO:0016020(membrane)	GO:0005504(fatty acid binding);GO:0005515(protein binding);GO:0008289(lipid binding);GO:0008415(acyltransferase activity);GO:0016740(transferase activity);GO:0042171(lysophosphatidic acid acyltransferase activity)	Mm.271775///Mm.428528	TC1641449///TC1599101///TC1574330	ENSMUST00000074195
AF273692	3113.79	107.194	2183.74	2617.2	4540.44	133.497	74.1475	113.938	Rrbp1	alt '1700087N07Rik#5730465C04Rik#ES/130#mKIAA1398#mRRp0#mRRp1.8#mRRp10#mRRp15a#mRRp15b#mRRp16.8#mRRp2#mRRp41#mRRp47#mRRp5.4#p180'	chr2	143811599	143836999	GO:0006605(protein targeting);GO:0006810(transport);GO:0007165(signal transduction);GO:0015031(protein transport)	GO:0005783(endoplasmic reticulum);GO:0016020(membrane);GO:0016021(integral to membrane);GO:0030176(integral to endoplasmic reticulum membrane)	GO:0004872(receptor activity)	Mm.13705	TC1712650///TC1680919///NP318094///NP318089	ENSMUST00000037875///ENSMUST00000016072
AF276950	438.347	318.359	530.476	473.988	310.577	578.294	103.22	273.561	Bbx	Mus musculus fetus HMG-box containing protein (Hbp2) mRNA, partial cds.	chr16	50224400	50431238	GO:0006350(transcription);GO:0006355(regulation of transcription, DNA-dependent)	GO:0005634(nucleus)	GO:0003677(DNA binding)	Mm.28940	TC1603408///TC1579155	ENSMUST00000089399///ENSMUST00000023317
AF276967	4775.79	380.278	3422.01	5932.54	4972.82	710.973	218.277	211.584	Ubap2l	Mus musculus lingerer protein-2b (lig-2b) mRNA, complete cds.	chr3	89810141	89856414				Mm.25610	TC1664695///TC1656826///TC1670189///TC1624269///TC1599402	ENSMUST00000080538///ENSMUST00000029553
AF280811	341.706	198.306	224.009	597.873	203.235	234.622	173.226	187.07	Dusp12	Mus musculus T-DSP4 splice variant mRNA, complete cds.	chr1	172804318	172815671	GO:0006470(protein amino acid dephosphorylation);GO:0016311(dephosphorylation)		GO:0004721(phosphoprotein phosphatase activity);GO:0004725(protein tyrosine phosphatase activity);GO:0008138(protein tyrosine/serine/threonine phosphatase activity);GO:0008270(zinc ion binding);GO:0016787(hydrolase activity);GO:0016791(phosphoric monoester hydrolase activity);GO:0046872(metal ion binding)	Mm.34365	TC1593245///NP369677	ENSMUST00000027970///ENSMUST00000052522
AF285584	152.837	213.733	111.434	237.891	109.186	153.535	210.279	277.386	Tex14	Mus musculus testis protein TEX14 (Tex14) mRNA, complete cds.	chr11	87299750	87369325	GO:0006468(protein amino acid phosphorylation)		GO:0000166(nucleotide binding);GO:0004672(protein kinase activity);GO:0004713(protein-tyrosine kinase activity);GO:0005524(ATP binding)///GO:0000166(nucleotide binding);GO:0004672(protein kinase activity);GO:0004674(protein serine/threonine kinase activity);GO:0004713(protein-tyrosine kinase activity);GO:0005524(ATP binding)	Mm.440758	NP587623///TC1669490	ENSMUST00000010486///ENSMUST00000092806
AF286212	184.058	317.944	170.819	161.598	219.756	252.799	155.082	545.951	Arvcf	Mus musculus ARVCF isoform A1 (Arvcf) mRNA, complete cds.	chr16	18380875	18407167	GO:0007155(cell adhesion);GO:0016339(calcium-dependent cell-cell adhesion)	GO:0005634(nucleus);GO:0005737(cytoplasm);GO:0005856(cytoskeleton);GO:0005886(plasma membrane)	GO:0005198(structural molecule activity);GO:0005488(binding);GO:0005515(protein binding)	Mm.293599	TC1574523///TC1594078	ENSMUST00000090103
AF286537	192.383	203.602	149.421	225.037	202.692	289.619	145.877	175.31	Fert2	alt 'AV082135#C330004K01Rik#Fer#Fert'	chr17	64245366	64341065	GO:0006468(protein amino acid phosphorylation);GO:0006935(chemotaxis);GO:0007155(cell adhesion);GO:0007165(signal transduction);GO:0007242(intracellular signaling cascade);GO:0046777(protein amino acid autophosphorylation);GO:0051301(cell division)	GO:0005634(nucleus)	GO:0000166(nucleotide binding);GO:0004672(protein kinase activity);GO:0004713(protein-tyrosine kinase activity);GO:0005515(protein binding);GO:0005524(ATP binding);GO:0016301(kinase activity);GO:0016740(transferase activity)	Mm.280819	TC1594922///TC1582610	ENSMUST00000000129///ENSMUST00000038080
AF287467	174.875	220.194	192.119	118.313	214.193	306.678	127.124	226.78	Sla2	Mus musculus Src-like adaptor protein-2 mRNA, complete cds.	chr2	156698657	156712814	GO:0000122(negative regulation of transcription from RNA polymerase II promoter);GO:0006955(immune response);GO:0007242(intracellular signaling cascade);GO:0019724(B cell mediated immunity);GO:0030522(intracellular receptor-mediated signaling pathway);GO:0042110(T cell activation);GO:0050776(regulation of immune response);GO:0050869(negative regulation of B cell activation)	GO:0005737(cytoplasm);GO:0005770(late endosome);GO:0005886(plasma membrane);GO:0010008(endosome membrane);GO:0016020(membrane);GO:0016023(cytoplasmic membrane-bound vesicle)	GO:0005070(SH3/SH2 adaptor activity);GO:0005515(protein binding);GO:0047485(protein N-terminus binding)	Mm.387161	TC1598960///TC1583846	ENSMUST00000029164
AF287732	136.021	131.935	147.318	140.13	120.615	176.924	76.05	142.831	Kcnip3	alt '4933407H12Rik#AI413860#Csen#DREAM#KChIP3#R74849'	chr2	127282233	127347106	GO:0000122(negative regulation of transcription from RNA polymerase II promoter);GO:0006350(transcription);GO:0006355(regulation of transcription, DNA-dependent);GO:0006810(transport);GO:0006811(ion transport);GO:0006813(potassium ion transport);GO:0006915(apoptosis);GO:0007610(behavior);GO:0016481(negative regulation of transcription);GO:0019233(sensory perception of pain);GO:0048265(response to…	GO:0005575(cellular_component);GO:0005634(nucleus);GO:0016020(membrane)	GO:0003677(DNA binding);GO:0005216(ion channel activity);GO:0005244(voltage-gated ion channel activity);GO:0005267(potassium channel activity);GO:0005509(calcium ion binding);GO:0005515(protein binding);GO:0016564(transcriptional repressor activity);GO:0016566(specific transcriptional repressor activity);GO:0030955(potassium ion binding)	Mm.315292	TC1579953///NP741558	ENSMUST00000103215
AF288375	113.465	304.17	83.79	126.713	129.893	228.822	545.779	137.909	Klra7	Mus musculus lectin-related NK cell receptor LY49G1 mRNA, complete cds.	chr6	130168897	130181690	GO:0006952(defense response);GO:0007155(cell adhesion)	GO:0005886(plasma membrane);GO:0016020(membrane);GO:0016021(integral to membrane)	GO:0004872(receptor activity);GO:0005515(protein binding);GO:0005529(sugar binding)	Mm.333431	TC1587163	ENSMUST00000049304
AF289491	591.302	141.8	310.721	694.055	769.13	138.166	172.457	114.776	Asph	Mus musculus aspartyl beta-hydroxylase cardiac isoform 1 (Asph) mRNA, partial cds	chr4	9537989	9570864	GO:0018193(peptidyl-amino acid modification)	GO:0005783(endoplasmic reticulum);GO:0016020(membrane);GO:0016021(integral to membrane);GO:0030176(integral to endoplasmic reticulum membrane)	GO:0004597(peptide-aspartate beta-dioxygenase activity);GO:0005488(binding);GO:0005506(iron ion binding);GO:0016491(oxidoreductase activity);GO:0016702(oxidoreductase activity, acting on single donors with incorporation of molecular oxygen, incorporation of two atoms of oxygen)	Mm.239247	NP300298///TC1594406///TC1591296	ENSMUST00000078139///ENSMUST00000103004///ENSMUST00000084915
AF291875	400.407	156.722	376.032	514.485	310.703	122.28	159.798	188.087	Adar	alt 'AV242451#Adar1#mZaADAR'	chr3	89534705	89557365	GO:0006350(transcription);GO:0006355(regulation of transcription, DNA-dependent);GO:0006396(RNA processing);GO:0006397(mRNA processing);GO:0016553(base conversion or substitution editing)	GO:0005622(intracellular);GO:0005634(nucleus)	GO:0003677(DNA binding);GO:0003692(left-handed Z-DNA binding);GO:0003723(RNA binding);GO:0003725(double-stranded RNA binding);GO:0003726(double-stranded RNA adenosine deaminase activity);GO:0004000(adenosine deaminase activity);GO:0008270(zinc ion binding);GO:0016787(hydrolase activity);GO:0046872(metal ion binding)	Mm.316628	TC1584283///TC1574591	ENSMUST00000029563///ENSMUST00000098924
AF291876	266.941	829.566	331.66	239.333	229.832	863.311	881.272	744.117	Adar	alt 'AV242451#Adar1#mZaADAR'	chr3	89534705	89557365	GO:0006350(transcription);GO:0006355(regulation of transcription, DNA-dependent);GO:0006396(RNA processing);GO:0006397(mRNA processing);GO:0016553(base conversion or substitution editing)	GO:0005622(intracellular);GO:0005634(nucleus)	GO:0003677(DNA binding);GO:0003692(left-handed Z-DNA binding);GO:0003723(RNA binding);GO:0003725(double-stranded RNA binding);GO:0003726(double-stranded RNA adenosine deaminase activity);GO:0004000(adenosine deaminase activity);GO:0008270(zinc ion binding);GO:0016787(hydrolase activity);GO:0046872(metal ion binding)	Mm.316628	TC1584283///TC1574591	ENSMUST00000029563///ENSMUST00000098924
AF292649	302.423	283.583	288.675	232.645	385.95	168.49	247.026	435.234	Zfp202	Mus musculus zinc finger 202 m3 splice variant (Znf202) mRNA, complete cds.	chr9	39999910	40020774	GO:0006355(regulation of transcription, DNA-dependent)	GO:0005622(intracellular);GO:0005634(nucleus)	GO:0003676(nucleic acid binding);GO:0003700(transcription factor activity);GO:0008270(zinc ion binding);GO:0046872(metal ion binding)	Mm.132196	TC1584335	ENSMUST00000026693
AF294329	802.051	663.269	614.273	1094.68	697.206	225.929	181.309	1582.57	Pold3	Mus musculus unknown mRNA.	chr7	107230622	107270010	GO:0000731(DNA synthesis during DNA repair);GO:0006260(DNA replication);GO:0006298(mismatch repair)	GO:0005634(nucleus)	GO:0003887(DNA-directed DNA polymerase activity);GO:0003891(delta DNA polymerase activity);GO:0016740(transferase activity);GO:0016779(nucleotidyltransferase activity)	Mm.37562	TC1574800	ENSMUST00000032969
AF295102	4392.59	128.49	7792.95	3880.35	1504.47	115.118	191.028	79.3249	Scamp4	Mus musculus secretory carrier membrane protein 4 mRNA, complete cds.	chr10	80065997	80078528	GO:0006810(transport);GO:0015031(protein transport)	GO:0016020(membrane);GO:0016021(integral to membrane)	GO:0008270(zinc ion binding);GO:0016787(hydrolase activity)	Mm.273170///Mm.440290	TC1574484///TC1629731///TC1601721	ENSMUST00000038411///ENSMUST00000079883
AF296283	237.94	297.219	248.76	188.335	276.726	221.706	213.363	456.587	Icam4	Mus musculus ICAM-4S mRNA, complete cds.	chr9	20833816	20834799	GO:0007155(cell adhesion);GO:0016337(cell-cell adhesion)	GO:0005615(extracellular space);GO:0016020(membrane);GO:0016021(integral to membrane)	GO:0005515(protein binding)	Mm.30220	TC1648467	ENSMUST00000001040
AF296659	152.766	126.219	276.688	74.3319	107.279	162.106	104.475	112.074	N/A	Mus musculus nonfunctional T-cell receptor alpha chain mRNA, partial sequence.	chr14	54788360	54840456
AF297082	109.237	185.375	144.91	119.846	62.9549	153.908	257.785	144.432	Gucy1a3	Mus musculus soluble guanylyl cyclase alpha 1 subunit mRNA, complete cds.	chr3	81896348	81949732	GO:0006182(cGMP biosynthetic process);GO:0007242(intracellular signaling cascade);GO:0009190(cyclic nucleotide biosynthetic process)		GO:0004383(guanylate cyclase activity);GO:0004872(receptor activity);GO:0016829(lyase activity);GO:0016849(phosphorus-oxygen lyase activity)	Mm.143831	TC1576525///TC1617811	ENSMUST00000048976
AF302655	153.052	146.43	144.491	163.982	150.683	140.438	170.698	128.155	Asph	Mus musculus cardiac junctate 3 mRNA, complete cds.	chr4	9525415	9570864	GO:0018193(peptidyl-amino acid modification)	GO:0005783(endoplasmic reticulum);GO:0016020(membrane);GO:0016021(integral to membrane);GO:0030176(integral to endoplasmic reticulum membrane)	GO:0004597(peptide-aspartate beta-dioxygenase activity);GO:0005488(binding);GO:0005506(iron ion binding);GO:0016491(oxidoreductase activity);GO:0016702(oxidoreductase activity, acting on single donors with incorporation of molecular oxygen, incorporation of two atoms of oxygen)	Mm.239247	NP300298///TC1594406///TC1591296	ENSMUST00000078139///ENSMUST00000103004///ENSMUST00000084915
AF304376	145.675	362.209	144.339	183.368	109.319	360.83	275.497	450.299	Rab27a	Mus musculus RAB27A (Rab27a) mRNA, complete cds.	chr9	72912049	72945399	GO:0006605(protein targeting);GO:0007264(small GTPase mediated signal transduction);GO:0007596(blood coagulation);GO:0015031(protein transport);GO:0016192(vesicle-mediated transport);GO:0030318(melanocyte differentiation);GO:0043316(cytotoxic T cell degranulation);GO:0043320(natural killer cell degranulation)	GO:0001750(photoreceptor outer segment);GO:0005622(intracellular);GO:0005794(Golgi apparatus);GO:0016020(membrane);GO:0030141(secretory granule);GO:0030425(dendrite);GO:0042470(melanosome)	GO:0000166(nucleotide binding);GO:0003924(GTPase activity);GO:0005515(protein binding);GO:0005525(GTP binding);GO:0031489(myosin V binding)	Mm.34867///Mm.393108	TC1622649///TC1578123	ENSMUST00000034722
AF305071	127.725	338.714	143.851	73.6272	165.698	425.979	362.972	227.192	Kcnip4	Mus musculus calsenilin-like protein (Calp) mRNA, complete cds.	chr5	48780741	48901000	GO:0006810(transport);GO:0006811(ion transport);GO:0006813(potassium ion transport)		GO:0005216(ion channel activity);GO:0005244(voltage-gated ion channel activity);GO:0005267(potassium channel activity);GO:0005509(calcium ion binding);GO:0030955(potassium ion binding)	Mm.160172	NP725763///NP1081983	ENSMUST00000087395
AF305087	1215.19	425.033	988.715	1772.62	884.246	116.113	841.419	317.568	Ehbp1l1	alt 'G430002G23Rik'	chr19	5715795	5726317				Mm.210447	TC1576135	ENSMUST00000049295
AF305501	6626.6	130.909	8866.21	7424.36	3589.22	102.59	106.197	183.941	Slc29a1	alt '1200014D21Rik#AA407560#ENT1'	chr17	45722170	45730381	GO:0006810(transport);GO:0015858(nucleoside transport)	GO:0005887(integral to plasma membrane);GO:0016020(membrane);GO:0016021(integral to membrane)	GO:0005337(nucleoside transporter activity);GO:0005515(protein binding)	Mm.29744	TC1572393	ENSMUST00000051574
AF307845	610.859	247.569	832.445	620.189	379.944	127.759	133.513	481.435	Lima1	Mus musculus epithelial protein lost in neoplasm-b (Eplin) mRNA, complete cds.	chr15	99608938	99705841	GO:0008150(biological_process);GO:0030835(negative regulation of actin filament depolymerization);GO:0031529(ruffle organization and biogenesis);GO:0051017(actin filament bundle formation)	GO:0001725(stress fiber);GO:0005856(cytoskeleton);GO:0005925(focal adhesion);GO:0015629(actin cytoskeleton)	GO:0003674(molecular_function);GO:0003779(actin binding);GO:0003785(actin monomer binding);GO:0008270(zinc ion binding);GO:0046872(metal ion binding);GO:0051015(actin filament binding)	Mm.33207///Mm.401455	TC1572346///TC1617800	ENSMUST00000073691
AF321322	400.509	765.387	477.687	159.028	564.811	650.284	1525.33	120.546	Dnajb5	Mus musculus heat shock protein cognate 40 (Hsc40) mRNA, complete cds.	chr4	42962738	42971604	GO:0006457(protein folding);GO:0006986(response to unfolded protein)		GO:0031072(heat shock protein binding);GO:0051082(unfolded protein binding)	Mm.20437	TC1779597///TC1602606	ENSMUST00000098112///ENSMUST00000037872///ENSMUST00000084662
AF325532	549.88	895.653	813.575	488.751	347.314	97.8272	577.883	2011.25	Glce	Mus musculus heparin/heparan sulfate:glucuronic acid C5 epimerase mRNA, complete cds.	chr9	61905055	61970416	GO:0006024(glycosaminoglycan biosynthetic process);GO:0008360(regulation of cell shape);GO:0009252(peptidoglycan biosynthetic process);GO:0015012(heparan sulfate proteoglycan biosynthetic process);GO:0030210(heparin biosynthetic process)	GO:0005794(Golgi apparatus);GO:0016020(membrane);GO:0016021(integral to membrane)	GO:0016853(isomerase activity);GO:0016857(racemase and epimerase activity, acting on carbohydrates and derivatives);GO:0050379(UDP-glucuronate 5'-epimerase activity)	Mm.24411///Mm.447195	TC1598220///TC1602759	ENSMUST00000051339///ENSMUST00000034785
AF326916	520.511	230.694	486.746	533.407	541.379	347.614	130.795	213.673	Slc19a2	Mus musculus high-affinity thiamine transporter splice variant (Slc19a2) mRNA, complete cds.	chr1	166179185	166195499	GO:0006810(transport);GO:0007186(G-protein coupled receptor protein signaling pathway);GO:0015888(thiamin transport)	GO:0005886(plasma membrane);GO:0016020(membrane);GO:0016021(integral to membrane)	GO:0001584(rhodopsin-like receptor activity);GO:0005542(folic acid binding);GO:0008517(folic acid transporter activity);GO:0008518(reduced folate carrier activity);GO:0015234(thiamin transporter activity)	Mm.35444	TC1596662	ENSMUST00000044021
AF332091	495.155	177.975	507.303	422.168	555.994	76.5213	143.436	313.969	Zfp142	Mus musculus strain ISS zinc finger 142 (Znf142) mRNA, complete cds.	chr1	74611701	74632271	GO:0006350(transcription);GO:0006355(regulation of transcription, DNA-dependent)	GO:0005622(intracellular);GO:0005634(nucleus)	GO:0003676(nucleic acid binding);GO:0003677(DNA binding);GO:0008270(zinc ion binding);GO:0046872(metal ion binding)	Mm.207298	TC1591573///TC1601019	ENSMUST00000027313///ENSMUST00000066986
AF333028	1465.72	146.623	1461.31	1399.41	1536.45	104.534	175.969	159.367	Adrbk1	Mus musculus G protein receptor kinase 2 mRNA, complete cds.	chr19	4286000	4305955	GO:0006468(protein amino acid phosphorylation);GO:0007165(signal transduction);GO:0007186(G-protein coupled receptor protein signaling pathway);GO:0007507(heart development)	GO:0016020(membrane)	GO:0000166(nucleotide binding);GO:0004672(protein kinase activity);GO:0004674(protein serine/threonine kinase activity);GO:0004703(G-protein coupled receptor kinase activity);GO:0004871(signal transducer activity);GO:0004872(receptor activity);GO:0005515(protein binding);GO:0005524(ATP binding);GO:0016301(kinase activity);GO:0016740(transferase activity)	Mm.254144	TC1710979///TC1622026///TC1575359	ENSMUST00000025791
AF333985	150.701	332.008	101.805	148.903	201.396	207.106	453.942	334.975	Oxr1	Mus musculus nucleolar protein C7B mRNA, complete cds.	chr15	41621060	41692593	GO:0016998(cell wall catabolic process)	GO:0005634(nucleus);GO:0005730(nucleolus);GO:0005739(mitochondrion)	GO:0003674(molecular_function)	Mm.254267	TC1600422///TC1596940///TC1630125	ENSMUST00000022918
AF334736	454.44	291.739	735.688	293.003	334.63	159.793	390.37	325.054	Gfpt1	Mus musculus glutamine: fructose-6-phosphate amidotransferase 1 muscle isoform GFAT1M mRNA, complete cds.	chr6	86992843	87038365	GO:0005975(carbohydrate metabolic process);GO:0006541(glutamine metabolic process);GO:0006810(transport);GO:0008152(metabolic process);GO:0016051(carbohydrate biosynthetic process)	GO:0005737(cytoplasm)	GO:0004360(glutamine-fructose-6-phosphate transaminase (isomerizing) activity);GO:0005215(transporter activity);GO:0005529(sugar binding);GO:0008483(transaminase activity);GO:0016740(transferase activity)	Mm.391492	TC1581157	ENSMUST00000060927
AF339083	514.504	528.05	487.695	516.473	539.343	163.61	1202.81	217.729	Psip1	Mus musculus lens epithelium-derived growth factor b (mLedgfb) mRNA, complete cds.	chr4	83107782	83132294	GO:0006350(transcription);GO:0006355(regulation of transcription, DNA-dependent)	GO:0005634(nucleus)	GO:0003677(DNA binding)	Mm.105331	TC1664107///TC1572837	ENSMUST00000030207
AF339104	1105.5	389.678	830.443	1077.79	1408.27	407.56	605.318	156.155	Foxp1	Mus musculus forkhead-related transcription factor 1B (Foxp1b) mRNA, complete cds.	chr6	98880083	99113023	GO:0000122(negative regulation of transcription from RNA polymerase II promoter);GO:0006350(transcription);GO:0006355(regulation of transcription, DNA-dependent);GO:0007507(heart development);GO:0016481(negative regulation of transcription)	GO:0005622(intracellular);GO:0005634(nucleus)	GO:0003676(nucleic acid binding);GO:0003677(DNA binding);GO:0003700(transcription factor activity);GO:0005515(protein binding);GO:0008270(zinc ion binding);GO:0016564(transcriptional repressor activity);GO:0042803(protein homodimerization activity);GO:0046872(metal ion binding);GO:0046982(protein heterodimerization activity)	Mm.234965///Mm.392313	TC1738194///NP369671///TC1591595	ENSMUST00000068823///ENSMUST00000074346
AF340028	197.281	297.188	200.94	201.254	189.649	249.658	259.312	382.595	Erc1	Mus musculus Rab6-interacting protein 2 isoform A mRNA, complete cds.	chr6	119520813	119798168	GO:0006810(transport);GO:0015031(protein transport);GO:0042147(retrograde transport, endosome to Golgi)	GO:0005737(cytoplasm)	GO:0005515(protein binding);GO:0017137(Rab GTPase binding)	Mm.288860	TC1585234///TC1594706///TC1598778///TC1597890	ENSMUST00000032279///ENSMUST00000079582
AF345952	307.239	350.491	304.361	301.565	315.79	638.013	303.388	110.072	Dusp16	Mus musculus map kinase phosphatase-M A2 isoform mRNA, complete cds.	chr6	134665490	134742646	GO:0000188(inactivation of MAPK activity);GO:0006470(protein amino acid dephosphorylation)	GO:0005634(nucleus);GO:0005737(cytoplasm)	GO:0005515(protein binding);GO:0016301(kinase activity);GO:0016787(hydrolase activity);GO:0016791(phosphoric monoester hydrolase activity);GO:0017017(MAP kinase phosphatase activity)	Mm.3994	NP395659	ENSMUST00000065273
AF348509	870.362	365.595	1259.35	827.635	524.1	877.589	111.214	107.983	Pmf1	Mus musculus polyamine modulated factor-1S mRNA, complete cds.	chr3	88198064	88214238	GO:0006350(transcription);GO:0006355(regulation of transcription, DNA-dependent);GO:0007049(cell cycle);GO:0007059(chromosome segregation);GO:0007067(mitosis);GO:0051301(cell division)	GO:0000778(condensed nuclear chromosome kinetochore);GO:0005634(nucleus)	GO:0003713(transcription coactivator activity);GO:0005515(protein binding)	Mm.36715	TC1577403	ENSMUST00000056370
AF352180	343.492	707.32	319.973	227.474	483.029	269.33	298.092	1554.54	Pcm1	alt '2600002H09Rik#9430077F19Rik#C030044G17Rik#MGC170660'	chr8	42343144	42416274		GO:0005856(cytoskeleton)		Mm.117896	TC1575336///TC1782024///TC1599157	ENSMUST00000045218
AF356186	119.223	490.67	100.362	154.527	102.781	110.074	188.311	1173.62	Nt5c1b	Mus musculus autoimmune infertility-related protein (Airp) mRNA, partial cds.	chr12	10376849	10396975	GO:0009116(nucleoside metabolic process);GO:0009117(nucleotide metabolic process)	GO:0005737(cytoplasm);GO:0005829(cytosol)	GO:0000166(nucleotide binding);GO:0000287(magnesium ion binding);GO:0008253(5'-nucleotidase activity);GO:0016787(hydrolase activity)	Mm.272843	NP742703	ENSMUST00000002456
AF356879	424.406	132.286	494.764	484.091	294.363	152.114	178.552	66.1904	Acy3	alt '0610006H10Rik#AW107362#Acy-3#HCBP1'	chr19	3986570	3990005	GO:0008152(metabolic process)	GO:0005624(membrane fraction);GO:0005737(cytoplasm);GO:0016324(apical plasma membrane)	GO:0004046(aminoacylase activity);GO:0016787(hydrolase activity);GO:0016788(hydrolase activity, acting on ester bonds);GO:0019807(aspartoacylase activity);GO:0042802(identical protein binding)	Mm.29735	TC1592659	ENSMUST00000054030
AF357401	145.836	184.528	216.025	103.695	117.787	232.881	150.775	169.929	Snora61	Mus musculus clone MBI-164 H/ACA box snoRNA, partial sequence.	chr4	131866221	131866283
AF358257	166.762	140.628	162.14	212.609	125.538	80.3398	230.279	111.265	4931408A02Rik	Mus musculus C21orf63 protein (C21orf63) mRNA, complete cds.	chr16	90831357	90904940		GO:0016020(membrane);GO:0016021(integral to membrane)	GO:0005529(sugar binding)	Mm.253077	NP352158	ENSMUST00000099548///ENSMUST00000099543
AF358457	1480.89	158.146	1748.03	1305	1389.64	107.479	275.244	91.7147	Nfic	alt '1110019L22Rik#1500041O16Rik#AA589446#AI746521#NF1-C'	chr10	80858935	80883543	GO:0006260(DNA replication);GO:0006350(transcription);GO:0006355(regulation of transcription, DNA-dependent);GO:0042475(odontogenesis (sensu Vertebrata))	GO:0005622(intracellular);GO:0005634(nucleus)	GO:0003677(DNA binding);GO:0003700(transcription factor activity)	Mm.426936	TC1580792///NP375480///NP375481	ENSMUST00000020461
AF363724	415.046	483.555	341.485	213.883	689.771	603.655	716.156	130.853	Tcf7l2	alt 'TCF4B#TCF4E#Tcf-4#Tcf4#mTcf-4B#mTcf-4E'	chr19	55816759	55987213	GO:0006350(transcription);GO:0006355(regulation of transcription, DNA-dependent);GO:0016055(Wnt receptor signaling pathway);GO:0030538(embryonic genitalia morphogenesis);GO:0045944(positive regulation of transcription from RNA polymerase II promoter);GO:0048557(embryonic digestive tract morphogenesis);GO:0048619(embryonic hindgut morphogenesis)	GO:0005634(nucleus);GO:0005667(transcription factor complex)	GO:0003677(DNA binding);GO:0003700(transcription factor activity);GO:0008013(beta-catenin binding)	Mm.139815	NP374204///NP579898///TC1589368	ENSMUST00000061496
AF363726	667.254	219.469	622.335	732.874	646.552	69.793	151.249	437.364	Tcf7l2	alt 'TCF4B#TCF4E#Tcf-4#Tcf4#mTcf-4B#mTcf-4E'	chr19	55816759	55987213	GO:0006350(transcription);GO:0006355(regulation of transcription, DNA-dependent);GO:0016055(Wnt receptor signaling pathway);GO:0030538(embryonic genitalia morphogenesis);GO:0045944(positive regulation of transcription from RNA polymerase II promoter);GO:0048557(embryonic digestive tract morphogenesis);GO:0048619(embryonic hindgut morphogenesis)	GO:0005634(nucleus);GO:0005667(transcription factor complex)	GO:0003677(DNA binding);GO:0003700(transcription factor activity);GO:0008013(beta-catenin binding)	Mm.139815	NP374204///NP579898///TC1589368	ENSMUST00000061496
AF365933	109.068	291.988	115.103	87.0639	125.035	110.966	584.636	180.36	Zfp264	Mus musculus Kruppel-type zinc-finger protein ZNF264-like mRNA, complete sequence.	chr7	6938813	6943797
AF368904	434.992	286.464	416.556	315.739	572.681	123.54	96.8	639.051	Senp2	Mus musculus SUMO-1/Smt3-specific isopeptidase 2 (Smt3ip2) mRNA, complete cds.	chr16	22009581	22047949	GO:0006350(transcription);GO:0006355(regulation of transcription, DNA-dependent);GO:0006508(proteolysis);GO:0006512(ubiquitin cycle);GO:0016055(Wnt receptor signaling pathway);GO:0016926(protein desumoylation);GO:0030111(regulation of Wnt receptor signaling pathway)	GO:0005634(nucleus);GO:0005643(nuclear pore)	GO:0005515(protein binding);GO:0008233(peptidase activity);GO:0008234(cysteine-type peptidase activity);GO:0016787(hydrolase activity);GO:0016929(SUMO-specific protease activity)	Mm.393285///Mm.297431	TC1753192///TC1574782///TC1594824	ENSMUST00000023561
AF369654	96.1096	927.421	106.447	105.147	76.7352	2066.36	129.779	586.12	Crhr1	alt 'CRFR1#Crhr#MGC124237#MGC124240'	chr11	104014834	104031267	GO:0006950(response to stress);GO:0007165(signal transduction);GO:0007186(G-protein coupled receptor protein signaling pathway);GO:0007610(behavior)	GO:0005615(extracellular space);GO:0016020(membrane);GO:0016021(integral to membrane)	GO:0004871(signal transducer activity);GO:0004872(receptor activity);GO:0004930(G-protein coupled receptor activity);GO:0015056(corticotrophin-releasing factor receptor activity)	Mm.1892	TC1584687///NP417503	ENSMUST00000093925
AF373861	195.428	1300.78	169.52	216.587	200.177	1111.03	486.832	2304.48	Grin3b	Mus musculus N-methyl-D-aspartate receptor 3B mRNA, partial cds.	chr10	79436425	79439460	GO:0006810(transport);GO:0006811(ion transport);GO:0051205(protein insertion into membrane)	GO:0005615(extracellular space);GO:0016020(membrane);GO:0016021(integral to membrane);GO:0017146(N-methyl-D-aspartate selective glutamate receptor complex);GO:0043025(cell soma);GO:0045211(postsynaptic membrane)	GO:0000287(magnesium ion binding);GO:0004872(receptor activity);GO:0004970(ionotropic glutamate receptor activity);GO:0005215(transporter activity);GO:0005216(ion channel activity);GO:0005234(glutamate-gated ion channel activity);GO:0005262(calcium channel activity);GO:0005509(calcium ion binding)	Mm.391566	TC1589084	ENSMUST00000045085
AF374476	163.4	189.663	237.152	92.3703	160.677	210.943	131.914	226.13	N/A	Mus musculus GIG18 (Gig18) mRNA, complete cds.	chr6	8209296	8547548
AF375476	7608.07	401.05	7745.55	4178.27	10900.4	97.5305	917.957	187.662	Atf5	Mus musculus activating transcription factor 5-beta mRNA, complete cds.	chr7	52067627	52071028	GO:0000074(regulation of progression through cell cycle);GO:0006350(transcription);GO:0006355(regulation of transcription, DNA-dependent);GO:0006357(regulation of transcription from RNA polymerase II promoter);GO:0006916(anti-apoptosis);GO:0042127(regulation of cell proliferation)	GO:0005634(nucleus);GO:0005667(transcription factor complex)	GO:0003677(DNA binding);GO:0003700(transcription factor activity);GO:0003702(RNA polymerase II transcription factor activity);GO:0046983(protein dimerization activity)	Mm.389890	TC1595421	ENSMUST00000047356
AF376052	712.355	148.086	854.729	813.366	468.971	100.454	123.996	219.807	Trpm7	Mus musculus transient receptor potential phospholipase C interacting kinase mRNA, complete cds.	chr2	126617300	126701947	GO:0006468(protein amino acid phosphorylation);GO:0006810(transport);GO:0006811(ion transport);GO:0006816(calcium ion transport);GO:0016340(calcium-dependent cell-matrix adhesion);GO:0031032(actomyosin structure organization and biogenesis);GO:0046777(protein amino acid autophosphorylation)	GO:0001726(ruffle);GO:0005886(plasma membrane);GO:0016020(membrane);GO:0016021(integral to membrane)	GO:0000166(nucleotide binding);GO:0003779(actin binding);GO:0004674(protein serine/threonine kinase activity);GO:0005216(ion channel activity);GO:0005262(calcium channel activity);GO:0005509(calcium ion binding);GO:0005524(ATP binding);GO:0008270(zinc ion binding);GO:0016301(kinase activity);GO:0016740(transferase activity);GO:0017022(myosin binding);GO:0046872(metal ion binding)	Mm.244705	TC1573029	ENSMUST00000103224
AF377993	610.679	204.196	490.662	625.72	715.655	103.996	366.593	141.999	Slc25a28	Mus musculus MRS3/4 (Mrs3/4) mRNA, complete cds	chr19	43738291	43749371	GO:0006810(transport);GO:0006811(ion transport);GO:0006826(iron ion transport)	GO:0005739(mitochondrion);GO:0005743(mitochondrial inner membrane);GO:0016020(membrane);GO:0016021(integral to membrane)	GO:0005488(binding);GO:0005506(iron ion binding)	Mm.23827	TC1594591	ENSMUST00000046038
AF380422	387.407	261.175	294.343	375.739	492.138	444.834	137.654	201.037	Sh2b1	Mus musculus PSM/SH2-B delta (Sh2bpsm1) mRNA, complete cds.	chr7	133610507	133618644	GO:0006928(cell motility);GO:0007242(intracellular signaling cascade);GO:0030032(lamellipodium biogenesis)	GO:0001726(ruffle)	GO:0005515(protein binding)	Mm.8538	NP383732	ENSMUST00000076206
AF380425	118.285	570.321	109.207	124.646	121.004	269.072	1351.63	90.257	Dleu2	alt '1810047A16Rik#4932411A06Rik#7730401J12Rik#AI197277#AI788824#Alt1#Gm9069#Leu2'	chr14	62221867	62267650
AF383154	416.535	179.949	389.882	484.303	375.421	144.817	276.74	118.289	Tada3	Mus musculus ADA3 (Ada3) mRNA, complete cds.	chr6	113316654	113326939	GO:0006350(transcription);GO:0006355(regulation of transcription, DNA-dependent)	GO:0005634(nucleus)	GO:0005515(protein binding);GO:0030374(ligand-dependent nuclear receptor transcription coactivator activity)	Mm.266811	TC1606191///TC1586937	ENSMUST00000032410
AF384100	1145.69	154.314	868.049	1327.16	1241.85	119.138	188.837	154.968	Mfn2	Mus musculus hypertension related protein 1 mRNA, complete cds.	chr4	147247703	147278928	GO:0001825(blastocyst formation);GO:0006626(protein targeting to mitochondrion);GO:0007006(mitochondrial membrane organization and biogenesis);GO:0007050(cell cycle arrest);GO:0007275(multicellular organismal development);GO:0008053(mitochondrial fusion);GO:0046580(negative regulation of Ras protein signal transduction);GO:0048593(camera-type eye morphogenesis)	GO:0005739(mitochondrion);GO:0005741(mitochondrial outer membrane);GO:0005829(cytosol);GO:0015630(microtubule cytoskeleton);GO:0016020(membrane);GO:0016021(integral to membrane);GO:0019867(outer membrane);GO:0031306(intrinsic to mitochondrial outer membrane)	GO:0000166(nucleotide binding);GO:0003924(GTPase activity);GO:0005515(protein binding);GO:0005525(GTP binding);GO:0016787(hydrolase activity)	Mm.154312	TC1652144	ENSMUST00000030884
AF392055	106.569	325.353	94.7492	104.045	120.914	129.192	124.625	722.242	Pglyrp2	Mus musculus spleen TagL-epsilon (Pglyrpl) mRNA, complete cds	chr17	32550305	32561112	GO:0006955(immune response);GO:0009253(peptidoglycan catabolic process);GO:0016045(detection of bacterium);GO:0045087(innate immune response);GO:0050830(defense response to Gram-positive bacterium)	GO:0005622(intracellular);GO:0016020(membrane)	GO:0005515(protein binding);GO:0008270(zinc ion binding);GO:0008745(N-acetylmuramoyl-L-alanine amidase activity);GO:0016019(peptidoglycan receptor activity);GO:0016787(hydrolase activity);GO:0046872(metal ion binding)	Mm.86752	NP921144
AF396656	186.03	1224	136.942	296.264	124.885	2313.49	473.5	885.01	Trim7	Mus musculus glycogenin-interacting protein 2 mRNA, complete cds.	chr11	48639641	48663697		GO:0005622(intracellular);GO:0005634(nucleus);GO:0005737(cytoplasm)	GO:0005515(protein binding);GO:0008270(zinc ion binding);GO:0046872(metal ion binding)	Mm.390335	TC1589004///TC1609346
AF397007	125.577	332.014	117.188	135.69	123.853	395.4	472.781	127.86	Npnt	alt '1110009H02Rik#AA682063#AI314031#Nctn#POEM'	chr3	132545658	132613255	GO:0007160(cell-matrix adhesion)	GO:0005578(proteinaceous extracellular matrix);GO:0005615(extracellular space);GO:0016020(membrane)	GO:0005178(integrin binding);GO:0005509(calcium ion binding)	Mm.279310	TC1592276///NP385293	ENSMUST00000042729
AF398884	636.659	406.685	538.917	540.029	831.031	386.503	352.258	481.294	Elmo2	Mus musculus ELMO2 mRNA, complete cds.	chr2	165113530	165141851	GO:0006909(phagocytosis);GO:0006915(apoptosis);GO:0008150(biological_process)	GO:0005575(cellular_component);GO:0005856(cytoskeleton);GO:0016020(membrane)	GO:0003674(molecular_function)	Mm.35064	TC1597974///TC1591998	ENSMUST00000103087///ENSMUST00000103090
AF400247	117.359	418.269	105.978	114.596	131.503	411.282	370.745	472.781	Oprm1	alt 'MOP-R#MOR-1#MOR-1O#Oprm#mor#muOR'	chr10	3496433	3587948	GO:0007165(signal transduction);GO:0007186(G-protein coupled receptor protein signaling pathway);GO:0007191(dopamine receptor, adenylate cyclase activating pathway);GO:0007193(G-protein signaling, adenylate cyclase inhibiting pathway);GO:0007610(behavior)	GO:0005624(membrane fraction);GO:0016020(membrane);GO:0016021(integral to membrane)	GO:0001584(rhodopsin-like receptor activity);GO:0004871(signal transducer activity);GO:0004872(receptor activity);GO:0004930(G-protein coupled receptor activity);GO:0004983(neuropeptide Y receptor activity);GO:0004985(opioid receptor activity);GO:0004988(mu-opioid receptor activity);GO:0045028(purinergic nucleotide receptor activity, G-protein coupled)	Mm.439715	TC1749717///TC1595162///NP411796	ENSMUST00000056385
AF401228	142.574	147.64	112.506	220.073	95.1443	148.334	167.15	127.436	Neurl1a	Mus musculus neuralized (Neurl) mRNA, complete cds.	chr19	47303400	47333931	GO:0007288(sperm axoneme assembly);GO:0007595(lactation);GO:0009605(response to external stimulus);GO:0030317(sperm motility)	GO:0005634(nucleus);GO:0005737(cytoplasm);GO:0005886(plasma membrane)	GO:0005515(protein binding);GO:0008270(zinc ion binding);GO:0046872(metal ion binding)	Mm.313651	TC1578580///NP164501	ENSMUST00000006604
AF401530	134.309	164.422	115.153	109.761	178.011	153.535	284.178	55.5526	Cklf	Mus musculus chemokine-like factor 6 (CKLF6) mRNA, complete cds.	chr8	106774802	106782263	GO:0006935(chemotaxis)	GO:0005615(extracellular space);GO:0016020(membrane);GO:0016021(integral to membrane)	GO:0005125(cytokine activity)	Mm.269219	NP396739	ENSMUST00000034342///ENSMUST00000081228
AF401531	182.241	209.911	233.27	156.788	156.663	108.539	395.122	126.073	Cklf	Mus musculus chemokine-like factor 5 (CKLF5) mRNA, complete cds.	chr8	106774802	106787343	GO:0006935(chemotaxis)	GO:0005615(extracellular space);GO:0016020(membrane);GO:0016021(integral to membrane)	GO:0005125(cytokine activity)	Mm.269219	NP396739	ENSMUST00000034342///ENSMUST00000081228
AF401550	169.724	186.54	179.579	178.3	151.293	344.496	132.643	82.4806	Arid5b	Mus musculus modulator recognition factor 2 isoform alpha (Mrf2) mRNA, complete cds.	chr10	67558340	67599374	GO:0006350(transcription);GO:0006355(regulation of transcription, DNA-dependent)	GO:0005622(intracellular);GO:0005634(nucleus)	GO:0003677(DNA binding)	Mm.440357	TC1581194///TC1682107	ENSMUST00000020106
AF404272	167.494	349.08	226.265	167.915	108.303	406.65	462.835	177.755	Mthfr	Mus musculus methylenetetrahydrofolate reductase short isoform (Mthfr) mRNA, partial cds	chr4	147413267	147417772	GO:0006520(amino acid metabolic process);GO:0006555(methionine metabolic process);GO:0008015(circulation);GO:0009086(methionine biosynthetic process)///GO:0006555(methionine metabolic process);GO:0009086(methionine biosynthetic process)		GO:0003824(catalytic activity);GO:0004489(methylenetetrahydrofolate reductase (NADPH) activity);GO:0005515(protein binding);GO:0016491(oxidoreductase activity)///GO:0003824(catalytic activity);GO:0004489(methylenetetrahydrofolate reductase (NADPH) activity);GO:0016491(oxidoreductase activity)	Mm.89959	TC1583513///NP539684///TC1650538	ENSMUST00000069586///ENSMUST00000097788
AF405692	125.02	355.936	85.2789	141.118	148.664	653.91	281.939	131.958	Gpr98	Mus musculus MASS1 (Mass1) mRNA, complete cds.	chr13	81644730	81723855	GO:0007154(cell communication);GO:0007165(signal transduction);GO:0007186(G-protein coupled receptor protein signaling pathway);GO:0007218(neuropeptide signaling pathway);GO:0007275(multicellular organismal development);GO:0007399(nervous system development);GO:0007601(visual perception);GO:0007605(sensory perception of sound);GO:0016337(cell-cell adhesion);GO:0050877(neurological process);GO:005…	GO:0005886(plasma membrane);GO:0016020(membrane);GO:0016021(integral to membrane)	GO:0004871(signal transducer activity);GO:0004872(receptor activity);GO:0004930(G-protein coupled receptor activity);GO:0005509(calcium ion binding)	Mm.288694	TC1591299///NP1081297///TC1582764///NP395289///TC1650418	ENSMUST00000099351///ENSMUST00000095585
AF408394	137.77	134.134	106.593	114.644	192.073	183.152	101.104	118.147	C730048C13Rik	Mus musculus putative integral membrane transport protein UST1R mRNA, complete cds.	chr19	8234657	8479595	GO:0006605(protein targeting);GO:0006810(transport)	GO:0016020(membrane);GO:0016021(integral to membrane)	GO:0005215(transporter activity)	Mm.426083	TC1588077	ENSMUST00000065651
AF411386	264.497	187.605	204.548	211.706	377.236	190.514	72.0566	300.243	Bivm	Mus musculus basic, immunoglobulin-like variable motif-containing protein (Bivm) mRNA, complete cds.	chr1	44176006	44201615	GO:0008150(biological_process)	GO:0005575(cellular_component)	GO:0003674(molecular_function)	Mm.386883	TC1579612	ENSMUST00000035991
AF417492	986.409	241.515	1108.78	909.681	940.764	284.211	129.866	310.467	Nat6	Mus musculus hyaluronidase 1 (Hyal1) and Fus 2 (Fus2) bicistronic mRNA, transcript variant 1, partial cds	chr9	107481211	107486379	GO:0005975(carbohydrate metabolic process);GO:0007049(cell cycle);GO:0008150(biological_process);GO:0008152(metabolic process);GO:0045786(negative regulation of progression through cell cycle)	GO:0005575(cellular_component)	GO:0003674(molecular_function);GO:0004415(hyalurononglucosaminidase activity);GO:0008080(N-acetyltransferase activity);GO:0008415(acyltransferase activity);GO:0016740(transferase activity)	Mm.10305	TC1580940	ENSMUST00000093785
AF417493	1662.31	203.563	2288.92	1671.24	1026.78	148.334	390.228	72.1284	Nat6	Mus musculus hyaluronidase 1 (Hyal1) and Fus 2 (Fus2) bicistronic mRNA, transcript variant 2, partial cds	chr9	107481211	107485850	GO:0005975(carbohydrate metabolic process);GO:0007049(cell cycle);GO:0008150(biological_process);GO:0008152(metabolic process);GO:0045786(negative regulation of progression through cell cycle)	GO:0005575(cellular_component)	GO:0003674(molecular_function);GO:0004415(hyalurononglucosaminidase activity);GO:0008080(N-acetyltransferase activity);GO:0008415(acyltransferase activity);GO:0016740(transferase activity)	Mm.10305	TC1580940	ENSMUST00000093785
AF417498	168.687	124.059	126.816	182.196	197.048	52.6647	157.253	162.259	Nat6	Mus musculus hyaluronidase 1 (Hyal1) and Fus 2 (Fus2) bicistronic mRNA, transcript variant 7, partial cds	chr9	107481211	107486379	GO:0005975(carbohydrate metabolic process);GO:0007049(cell cycle);GO:0008150(biological_process);GO:0008152(metabolic process);GO:0045786(negative regulation of progression through cell cycle)	GO:0005575(cellular_component)	GO:0003674(molecular_function);GO:0004415(hyalurononglucosaminidase activity);GO:0008080(N-acetyltransferase activity);GO:0008415(acyltransferase activity);GO:0016740(transferase activity)	Mm.10305	TC1580940	ENSMUST00000093785
AF424789	2695.85	184.225	3047.91	2602.27	2437.36	126.788	325.199	100.687	Tenc1	Mus musculus tensin 2 mRNA, complete cds.	chr15	101932660	101943663	GO:0007242(intracellular signaling cascade);GO:0008150(biological_process)	GO:0005575(cellular_component)	GO:0005102(receptor binding);GO:0019901(protein kinase binding)	Mm.29389	TC1680448	ENSMUST00000046144
AF426289	290.759	716.884	268.88	294.683	308.716	331.129	858.733	960.79	Oasl1	Mus musculus oligoadenylate synthetase-like protein-2 mRNA, complete cds.	chr5	115373291	115387920	GO:0006464(protein modification process);GO:0006955(immune response)		GO:0003723(RNA binding);GO:0005524(ATP binding);GO:0016740(transferase activity);GO:0016779(nucleotidyltransferase activity)	Mm.95479	TC1572588	ENSMUST00000031540
AF436846	204.585	363.398	317.606	154.351	141.799	105.623	718.241	266.33	Helq	Mus musculus DNA helicase HEL308 (Hel308) mRNA, partial cds.	chr5	101200566	101216101	GO:0006259(DNA metabolic process)	GO:0017117(single-stranded DNA-dependent ATP-dependent DNA helicase complex)	GO:0003676(nucleic acid binding);GO:0004386(helicase activity);GO:0005524(ATP binding);GO:0008026(ATP-dependent helicase activity);GO:0016787(hydrolase activity);GO:0017116(single-stranded DNA-dependent ATP-dependent DNA helicase activity)	Mm.21469	NP1484301///TC1683169///NP575532	ENSMUST00000044755///ENSMUST00000044684
AF439859	1797.7	1231.21	2060.37	1672.91	1659.81	888.051	546.375	2259.21	Cald1	Mus musculus h-caldesmon mRNA, partial cds.	chr6	34695980	34705898	GO:0006936(muscle contraction);GO:0006940(regulation of smooth muscle contraction)	GO:0005624(membrane fraction);GO:0030478(actin cap)	GO:0003779(actin binding);GO:0005516(calmodulin binding);GO:0017022(myosin binding)	Mm.308134	TC1575382///TC1639030	ENSMUST00000045191
AF443223	284.822	224.724	321.23	332.629	200.607	164.11	155.853	354.209	Pax6	alt '1500038E17Rik#AEY11#Dey#Gsfaey11#Pax-6#Sey'	chr2	105525934	105537226	GO:0001709(cell fate determination);GO:0001764(neuron migration);GO:0006350(transcription);GO:0006355(regulation of transcription, DNA-dependent);GO:0007275(multicellular organismal development);GO:0007409(axonogenesis);GO:0007411(axon guidance);GO:0007420(brain development);GO:0007435(salivary gland morphogenesis);GO:0008285(negative regulation of cell proliferation);GO:0009950(dorsal/ventral ax…	GO:0005634(nucleus);GO:0005667(transcription factor complex)	GO:0003677(DNA binding);GO:0003700(transcription factor activity)	Mm.3608	NP428134///TC1619255///TC1616860	ENSMUST00000016435///ENSMUST00000090391
AF444273	123.791	162.737	70.7879	199.376	101.21	120.067	230.355	137.79	Klra1	Mus musculus truncated class I MHC receptor KLRA22 (Klra22) mRNA, complete cds	chr6	129922099	130330735
AF453427	110.099	431.889	108.785	110.242	111.271	289.419	817.255	188.993	Nudt6	Mus musculus anti-sense basic fibroblast growth factor A (Asfgf2a) mRNA, complete cds.	chr3	37303995	37319108			GO:0016787(hydrolase activity)	Mm.436967///Mm.432468	TC1641714///NP716197	ENSMUST00000099129
AF453743	1687.47	332.558	762.412	1916.85	2383.16	329.114	299.959	368.601	Slc36a1	Mus musculus proton/amino acid transporter 1 (PAT1) mRNA, complete cds.	chr11	55027296	55046208	GO:0006810(transport);GO:0006865(amino acid transport);GO:0015808(L-alanine transport);GO:0015816(glycine transport);GO:0015824(proline transport);GO:0015992(proton transport)	GO:0005764(lysosome);GO:0016020(membrane);GO:0016021(integral to membrane)	GO:0005280(hydrogen:amino acid symporter activity);GO:0005302(L-tyrosine transporter activity);GO:0015171(amino acid transporter activity);GO:0015180(L-alanine transporter activity);GO:0015187(glycine transporter activity);GO:0015193(L-proline transporter activity);GO:0015293(symporter activity)	Mm.35732	TC1697484///TC1585854	ENSMUST00000020499
AF454551	178.26	154.016	103.642	70.8463	360.292	122.808	199.476	139.763	Kcng3	alt 'KV6.3#Kv10.1a#Kv10.1b'	chr17	83985296	84031235	GO:0006810(transport);GO:0006811(ion transport);GO:0006813(potassium ion transport)	GO:0005783(endoplasmic reticulum);GO:0005886(plasma membrane);GO:0008076(voltage-gated potassium channel complex);GO:0016020(membrane);GO:0016021(integral to membrane)	GO:0005216(ion channel activity);GO:0005244(voltage-gated ion channel activity);GO:0005249(voltage-gated potassium channel activity);GO:0005267(potassium channel activity);GO:0005515(protein binding);GO:0030955(potassium ion binding)	Mm.223506	NP540004	ENSMUST00000051482
AF454944	354.062	865.14	459.688	388.362	214.136	2038.58	219.267	337.573	Bbx	alt '5530401J07Rik#5730403O13Rik'	chr16	50197274	50331106	GO:0006350(transcription);GO:0006355(regulation of transcription, DNA-dependent)	GO:0005634(nucleus)	GO:0003677(DNA binding)	Mm.28940	TC1603408///TC1579155	ENSMUST00000089399///ENSMUST00000023317
AF459018	667.781	183.867	823.186	781.87	398.287	214.248	111.813	225.542	C1rb	Mus musculus complement component C1RB (C1rb) mRNA, complete cds.	chr6	124520447	124531062
AF461091	128.49	164.631	121.709	126.907	136.855	263.858	101.633	128.401	Cspg5	Mus musculus chondroitin sulfate proteoglycan 5-II (Cspg5) mRNA, complete cds.	chr9	110148568	110165080	GO:0001558(regulation of cell growth);GO:0007275(multicellular organismal development);GO:0007399(nervous system development);GO:0030154(cell differentiation);GO:0050804(regulation of synaptic transmission)	GO:0005615(extracellular space);GO:0005794(Golgi apparatus);GO:0016020(membrane);GO:0016021(integral to membrane);GO:0030660(Golgi-associated vesicle membrane)	GO:0005515(protein binding)	Mm.38496	TC1683182///NP574358	ENSMUST00000035058
AF461114	255.42	253.916	184.132	318.505	263.622	394.333	142.524	224.891	Fmr1	alt 'FMRP#Fmr-1'	chrX	65931729	65971136	GO:0006810(transport);GO:0007417(central nervous system development);GO:0051028(mRNA transport)	GO:0005634(nucleus)	GO:0003723(RNA binding);GO:0005515(protein binding)	Mm.3451	NP059158///NP361886	ENSMUST00000088546
AF465238	364.739	121.124	363.471	216.054	514.691	117.052	84.7097	161.61	Plekhg2	Mus musculus common-site lymphoma/leukemia GEF (Clg) mRNA, complete cds.	chr7	29153697	29157681	GO:0035023(regulation of Rho protein signal transduction)	GO:0005622(intracellular)	GO:0005085(guanyl-nucleotide exchange factor activity);GO:0005089(Rho guanyl-nucleotide exchange factor activity)	Mm.235700	TC1596167	ENSMUST00000041090
AF465243	424.25	261.894	528.195	388.104	356.451	103.618	350.61	331.454	Hax1	Mus musculus HAX1XS mRNA, complete cds.	chr3	89799378	89802608	GO:0007166(cell surface receptor linked signal transduction)	GO:0005634(nucleus);GO:0005739(mitochondrion);GO:0005783(endoplasmic reticulum)	GO:0005515(protein binding)	Mm.256035	NP433501///TC1623284///TC1652004	ENSMUST00000079724
AF465244	132.511	172.236	129.018	115.425	153.089	126.86	183.388	206.461	Kcnma1	alt 'MaxiK#Slo#Slo1#mSlo#mSlo1'	chr14	24117982	24823427	GO:0001666(response to hypoxia);GO:0006118(electron transport);GO:0006306(DNA methylation);GO:0006810(transport);GO:0006811(ion transport);GO:0006812(cation transport);GO:0006813(potassium ion transport);GO:0007268(synaptic transmission);GO:0007605(sensory perception of sound);GO:0007623(circadian rhythm);GO:0007628(adult walking behavior);GO:0019228(generation of action potential);GO:0042311(vas…	GO:0005783(endoplasmic reticulum);GO:0005886(plasma membrane);GO:0008076(voltage-gated potassium channel complex);GO:0009897(external side of plasma membrane);GO:0016020(membrane);GO:0016021(integral to membrane);GO:0016324(apical plasma membrane);GO:0043195(terminal button);GO:0045211(postsynaptic membrane)	GO:0000287(magnesium ion binding);GO:0003677(DNA binding);GO:0005216(ion channel activity);GO:0005244(voltage-gated ion channel activity);GO:0005249(voltage-gated potassium channel activity);GO:0005261(cation channel activity);GO:0005267(potassium channel activity);GO:0005509(calcium ion binding);GO:0008170(N-methyltransferase activity);GO:0009055(electron carrier activity);GO:0015269(calcium-act…	Mm.343607	TC1632404	ENSMUST00000074983
AF467766	1477.22	271.507	1308.23	1370.73	1752.69	441.409	141.182	231.93	Arhgef12	Mus musculus guanine nucleotide exchange factor (Larg) mRNA, complete cds.	chr9	42771924	42913801	GO:0007242(intracellular signaling cascade);GO:0035023(regulation of Rho protein signal transduction)	GO:0005622(intracellular)	GO:0005085(guanyl-nucleotide exchange factor activity);GO:0005089(Rho guanyl-nucleotide exchange factor activity);GO:0005096(GTPase activator activity);GO:0005515(protein binding)	Mm.275266	TC1597050///TC1613269///TC1637651///TC1592671	ENSMUST00000093861///ENSMUST00000072767
AF469169	159.815	186.325	167.143	180.592	131.71	174.016	163.313	221.646	Aqp4	Mus musculus aquaporin-4 M23X isoform (Aqp4) mRNA, complete cds.	chr18	15551337	15561508	GO:0006810(transport);GO:0006833(water transport);GO:0030104(water homeostasis)	GO:0005887(integral to plasma membrane);GO:0016020(membrane);GO:0016021(integral to membrane);GO:0019867(outer membrane)	GO:0005215(transporter activity);GO:0015250(water channel activity);GO:0015288(porin activity)	Mm.250786	TC1580446///TC1596922	ENSMUST00000079081
AF469622	358.972	247.315	364.262	612.432	100.224	437.003	82.0827	222.859	Arap3	alt 'AI851258#Centd3#Drag1#E030006K04Rik#KIAA4097#mKIAA4097'	chr18	38132281	38158562	GO:0007165(signal transduction);GO:0008360(regulation of cell shape);GO:0030336(negative regulation of cell migration);GO:0035021(negative regulation of Rac protein signal transduction);GO:0035024(negative regulation of Rho protein signal transduction);GO:0043087(regulation of GTPase activity)	GO:0001726(ruffle);GO:0005622(intracellular);GO:0005737(cytoplasm);GO:0030027(lamellipodium)	GO:0005096(GTPase activator activity);GO:0005100(Rho GTPase activator activity);GO:0005547(phosphatidylinositol-3,4,5-triphosphate binding);GO:0008060(ARF GTPase activator activity);GO:0030675(Rac GTPase activator activity);GO:0043325(phosphatidylinositol-3,4-bisphosphate binding)	Mm.247642	TC1592283///TC1602827	ENSMUST00000042944
AF474155	167.478	154.658	112.675	133.13	256.629	191.729	103.071	169.175	Mgat5	Mus musculus truncated N-acetylglucosaminyltransferase V (Mgat5) mRNA, complete cds.	chr1	129203213	129379549	GO:0006487(protein amino acid N-linked glycosylation)	GO:0016020(membrane);GO:0016021(integral to membrane)	GO:0008375(acetylglucosaminyltransferase activity);GO:0016740(transferase activity);GO:0016757(transferase activity, transferring glycosyl groups);GO:0030144(alpha-1,6-mannosyl-glycoprotein 6-beta-N-acetylglucosaminyltransferase activity)	Mm.449989///Mm.214682	TC1667365///TC1585888///TC1719493	ENSMUST00000038361
AF475072	131.237	268.409	98.115	141.03	154.565	382.357	112.154	310.717	Ntng1	Mus musculus domesticus laminet-1D (Lmnt1) mRNA, complete cds	chr3	109584022	109938948	GO:0007275(multicellular organismal development);GO:0007399(nervous system development);GO:0007409(axonogenesis);GO:0030154(cell differentiation)	GO:0005578(proteinaceous extracellular matrix);GO:0005615(extracellular space);GO:0005886(plasma membrane);GO:0016020(membrane);GO:0046658(anchored to plasma membrane)	GO:0005198(structural molecule activity);GO:0048503(GPI anchor binding)	Mm.397026///Mm.39262	TC1583782///NP732287///TC1627196///NP435928	ENSMUST00000072596
AF478566	123.451	185.098	153.067	136.005	81.2816	181.184	251.404	122.706	Sult2b1	Mus musculus cytosolic sulfotransferase mRNA, complete cds.	chr7	52985352	52997853	GO:0000103(sulfate assimilation);GO:0006629(lipid metabolic process);GO:0008202(steroid metabolic process)		GO:0004027(alcohol sulfotransferase activity);GO:0008146(sulfotransferase activity);GO:0016740(transferase activity)	Mm.271634	TC1582256	ENSMUST00000075571
AF479773	647.815	487.711	316.5	911.513	715.432	587.401	194.721	681.011	Usf1	Mus musculus upstream transcription factor 1 short form mRNA, complete cds.	chr1	173345635	173348873	GO:0006350(transcription);GO:0006355(regulation of transcription, DNA-dependent);GO:0045449(regulation of transcription);GO:0045893(positive regulation of transcription, DNA-dependent)	GO:0005634(nucleus);GO:0005667(transcription factor complex)	GO:0003677(DNA binding);GO:0003700(transcription factor activity);GO:0030528(transcription regulator activity)	Mm.8	TC1588150
AF482999	207.908	111.441	152.539	167.292	303.894	102.7	104.671	126.951	Mest	Mus musculus mesoderm-specific transcript isoform 2 (Mest) mRNA, complete cds.	chr6	30683505	30698457	GO:0006508(proteolysis)	GO:0005615(extracellular space);GO:0016020(membrane);GO:0016021(integral to membrane)	GO:0003824(catalytic activity);GO:0004177(aminopeptidase activity)	Mm.335639	TC1573769	ENSMUST00000063387
AF486632	187.898	109.356	173.95	207.053	182.692	67.2339	123.502	137.333	Nlrp3	Mus musculus mast cell maturation inducible protein 1 (Mmig1) mRNA, complete cds.	chr11	59355086	59380458	GO:0006915(apoptosis);GO:0006954(inflammatory response);GO:0009595(detection of biotic stimulus);GO:0042347(negative regulation of NF-kappaB import into nucleus);GO:0043280(positive regulation of caspase activity);GO:0050718(positive regulation of interleukin-1 beta secretion);GO:0051259(protein oligomerization)	GO:0005737(cytoplasm)	GO:0000166(nucleotide binding);GO:0005515(protein binding);GO:0005524(ATP binding);GO:0042834(peptidoglycan binding)	Mm.54174	NP1491391	ENSMUST00000079476
AF491829	151.39	126.664	234.675	108.729	110.765	112.458	68.7276	198.806	Lair1	Mus musculus leukocyte-associated Ig-like receptor 1c (Lair-1c) mRNA, complete cds.	chr7	3958693	4014781		GO:0005615(extracellular space);GO:0016020(membrane);GO:0016021(integral to membrane)	GO:0004872(receptor activity)	Mm.290880	TC1610359///TC1582879///TC1598822	ENSMUST00000068865
AF492496	148.494	233.91	113.969	188.916	142.596	375.989	208.226	117.514	Crb1	Mus musculus crumbs-like protein 2 (Crb1) mRNA, complete cds.	chr1	141126114	141273653	GO:0007601(visual perception);GO:0016044(membrane organization and biogenesis);GO:0042462(eye photoreceptor cell development);GO:0050896(response to stimulus)	GO:0005575(cellular_component);GO:0016020(membrane);GO:0016021(integral to membrane)	GO:0003674(molecular_function);GO:0005509(calcium ion binding)	Mm.95700	NP435193///NP1080689///TC1587022///TC1584581	ENSMUST00000027616///ENSMUST00000059825
AF495852	187.286	151.874	154.334	241.927	165.597	116.694	202.007	136.92	Smox	Mus musculus polyamine oxidase-m mRNA, complete cds.	chr2	131317678	131350908	GO:0006118(electron transport);GO:0046208(spermine catabolic process)	GO:0005634(nucleus)	GO:0016491(oxidoreductase activity);GO:0046592(polyamine oxidase activity)	Mm.136586	NP918352	ENSMUST00000028806
AF497641	381.009	309.312	325.464	374.25	443.312	204.426	108.904	614.607	Gtf2ird1	Mus musculus TFII-I repeat domain-containing protein 3 beta 3 mRNA, complete cds.	chr5	134834516	134932581	GO:0006350(transcription);GO:0006355(regulation of transcription, DNA-dependent);GO:0007275(multicellular organismal development)	GO:0005634(nucleus)	GO:0003677(DNA binding);GO:0003700(transcription factor activity);GO:0003705(RNA polymerase II transcription factor activity, enhancer binding)	Mm.332735	NP796705	ENSMUST00000100654
AF498310	1130.05	181.311	941.478	933.189	1515.47	198.735	148.349	196.85	Itsn1	Mus musculus intersectin short form 2 variant 1 (Itsn) mRNA, partial cds	chr16	91853939	91863623	GO:0006897(endocytosis);GO:0007242(intracellular signaling cascade);GO:0007264(small GTPase mediated signal transduction);GO:0035023(regulation of Rho protein signal transduction)	GO:0005622(intracellular);GO:0030027(lamellipodium)	GO:0005085(guanyl-nucleotide exchange factor activity);GO:0005089(Rho guanyl-nucleotide exchange factor activity);GO:0005509(calcium ion binding);GO:0005515(protein binding)	Mm.40546	TC1739285///NP566016///TC1584703///TC1625075///TC1708909	ENSMUST00000056482///ENSMUST00000099527///ENSMUST00000088993///ENSMUST00000023678///ENSMUST00000095909
AF499446	137.182	249.655	155.803	111.531	144.213	210.77	429.166	109.029	Dmbx1	Mus musculus PRD class homeobox protein (Dmbx1) mRNA, complete cds.	chr4	115587723	115598243	GO:0006350(transcription);GO:0006355(regulation of transcription, DNA-dependent);GO:0007275(multicellular organismal development);GO:0007420(brain development);GO:0016481(negative regulation of transcription);GO:0045449(regulation of transcription);GO:0048589(developmental growth)	GO:0005634(nucleus)	GO:0003677(DNA binding);GO:0003700(transcription factor activity);GO:0016564(transcriptional repressor activity)	Mm.213206	TC1591156///TC1632820	ENSMUST00000064806
AF502565	371.461	226.605	290.373	502.91	321.1	324.368	183.235	172.212	Trip10	Mus musculus Cdc42-interacting protein 4-2 (Cip4) mRNA, complete cds	chr17	57388873	57402846	GO:0006897(endocytosis);GO:0007015(actin filament organization);GO:0007165(signal transduction)	GO:0005764(lysosome);GO:0005856(cytoskeleton);GO:0005874(microtubule);GO:0016020(membrane)	GO:0005515(protein binding);GO:0008289(lipid binding)	Mm.37368	TC1578096	ENSMUST00000019631
AF502585	436.375	104.479	401.168	402.922	505.036	110.808	107.52	95.11	Hisppd2a	Mus musculus KIAA0377-like protein mRNA, complete cds.	chr2	121136296	121176749			GO:0003993(acid phosphatase activity)	Mm.386076	TC1670668///TC1580092	ENSMUST00000052029///ENSMUST00000038906
AF507918	388.717	220.378	416.194	327.145	422.813	317.662	252.441	91.0316	Med23	Mus musculus mediator subunit SUR2 (Sur2) mRNA, complete cds.	chr10	24589852	24625864	GO:0006355(regulation of transcription, DNA-dependent)	GO:0005667(transcription factor complex)	GO:0030528(transcription regulator activity)	Mm.28020	TC1575074///TC1594583	ENSMUST00000020159
AF513716	293.499	172.342	203.422	315.647	361.426	80.5033	199.612	236.912	Fmnl2	Mus musculus MAN mRNA, complete cds.	chr2	52967285	52993236	GO:0008150(biological_process)	GO:0005575(cellular_component)	GO:0003674(molecular_function)	Mm.439886	NP920883	ENSMUST00000049483///ENSMUST00000050719
AF521132	687.56	153.792	918.013	596.768	547.899	103.111	117.371	240.894	Nudcd1	Mus musculus tumor antigen CML66-L mRNA, complete cds.	chr15	44206776	44259434				Mm.292021	TC1575714	ENSMUST00000038719
AF525079	311.006	154.493	363.322	337.004	232.694	138.501	134.02	190.958	Itsn1	Mus musculus intersectin isoform 4 (Itsn) mRNA, partial cds	chr16	91782405	91803376	GO:0006897(endocytosis);GO:0007242(intracellular signaling cascade);GO:0007264(small GTPase mediated signal transduction);GO:0035023(regulation of Rho protein signal transduction)	GO:0005622(intracellular);GO:0030027(lamellipodium)	GO:0005085(guanyl-nucleotide exchange factor activity);GO:0005089(Rho guanyl-nucleotide exchange factor activity);GO:0005509(calcium ion binding);GO:0005515(protein binding)	Mm.40546	TC1739285///NP566016///TC1584703///TC1625075///TC1708909	ENSMUST00000056482///ENSMUST00000099527///ENSMUST00000088993///ENSMUST00000023678///ENSMUST00000095909
AF534399	213.567	222.637	146.427	206.093	288.182	153.448	137.141	377.322	Hps5	Mus musculus HPS5 protein isoform 2 (Hps5) mRNA, complete cds	chr7	54015835	54051048	GO:0006996(organelle organization and biogenesis)		GO:0005515(protein binding)	Mm.379442	TC1593203	ENSMUST00000014562
AF534879	985.849	181.239	886.18	578.326	1493.04	181.317	231.074	131.327	BC028528	Mus musculus L259 mRNA, complete cds.	chr3	95688892	95695871				Mm.89556	TC1586192
AF536772	143.857	1322.46	130.439	139.071	162.061	2112.81	1249.35	605.205	Robo4	Mus musculus roundabout-like protein ROBO4 mRNA, complete cds.	chr9	37209630	37221607	GO:0001525(angiogenesis);GO:0007275(multicellular organismal development);GO:0030154(cell differentiation);GO:0030336(negative regulation of cell migration)	GO:0009897(external side of plasma membrane);GO:0016021(integral to membrane)	GO:0004872(receptor activity);GO:0005515(protein binding)	Mm.293315	NP570581	ENSMUST00000102895
AF539744	121.752	130.886	103.651	145.208	116.397	173.357	129.188	90.113	Cd163l1	alt 'B430307C05#E430002D04Rik#Scart1'	chr7	147404165	147417043		GO:0016020(membrane)	GO:0004872(receptor activity);GO:0005044(scavenger receptor activity)	Mm.19283	TC1618444	ENSMUST00000026531
AF539793	119.631	254.14	111.284	137.798	109.81	517.702	115.046	129.672	Unc45b	Mus musculus striated muscle UNC45 (Unc45) mRNA, complete cds.	chr11	82725181	82756908	GO:0006457(protein folding);GO:0007275(multicellular organismal development);GO:0007519(striated muscle development);GO:0008150(biological_process);GO:0030154(cell differentiation)	GO:0005575(cellular_component)	GO:0003674(molecular_function);GO:0005488(binding)	Mm.295205	TC1597491	ENSMUST00000018989
AF546078	374.648	101.865	560.924	285.221	277.8	50.1808	117.612	137.802	Setdb1	alt 'AU022152#ESET#KMT1E#MGC90670#mKIAA0067'	chr3	95143070	95161095	GO:0001833(inner cell mass cell proliferation);GO:0006350(transcription);GO:0006355(regulation of transcription, DNA-dependent);GO:0016568(chromatin modification)	GO:0005634(nucleus);GO:0005694(chromosome)	GO:0003676(nucleic acid binding);GO:0003677(DNA binding);GO:0005515(protein binding);GO:0008168(methyltransferase activity);GO:0008270(zinc ion binding);GO:0016740(transferase activity);GO:0018024(histone-lysine N-methyltransferase activity)	Mm.181661	NP647692///TC1593334	ENSMUST00000015841
AJ000504	499.819	866.555	873.908	418.102	207.449	986.524	1195.42	417.725	Meis2	Mus musculus mRNA for homeodomain protein Meis2a.	chr2	115688804	115890849	GO:0001654(eye development);GO:0006355(regulation of transcription, DNA-dependent);GO:0045449(regulation of transcription)	GO:0005634(nucleus)	GO:0003677(DNA binding);GO:0003700(transcription factor activity)	Mm.247566	TC1589889///TC1597283	ENSMUST00000102538
AJ000551	665.612	366.184	539.647	616.731	840.46	149.976	643.542	305.034	Smad7	Mus musculus mRNA for Mad-related protein Smad7B.	chr18	75527018	75555588	GO:0006350(transcription);GO:0006355(regulation of transcription, DNA-dependent);GO:0007179(transforming growth factor beta receptor signaling pathway);GO:0007182(common-partner SMAD protein phosphorylation)	GO:0005575(cellular_component);GO:0005622(intracellular);GO:0005634(nucleus)		Mm.34407	TC1581985	ENSMUST00000026999
AJ000740	124.196	150.928	97.7245	148.462	126.401	157.141	122.395	173.248	Sox13	Mus Musculus mRNA for HMG-box transcription factor.	chr1	135278876	135287222	GO:0006355(regulation of transcription, DNA-dependent)	GO:0005634(nucleus);GO:0005667(transcription factor complex)	GO:0003677(DNA binding);GO:0003700(transcription factor activity)	Mm.8575	TC1581842
AJ001261	496.836	123.45	597.637	505.3	387.572	120.237	157.708	92.4035	Gbas	Mus musculus mRNA for NIPSNAP2 protein.	chr5	130231005	130264126	GO:0008150(biological_process)	GO:0005615(extracellular space);GO:0005739(mitochondrion)	GO:0003674(molecular_function)	Mm.12468	TC1575366	ENSMUST00000086046
AJ001482	146.784	116.424	156.16	182.072	102.12	117.263	73.3888	158.62	Mecom	Mus musculus mRNA for Evi-1 transcription factor splice variant delta 105.	chr3	29851637	29896670	GO:0007275(multicellular organismal development);GO:0042127(regulation of cell proliferation);GO:0045944(positive regulation of transcription from RNA polymerase II promoter)	GO:0005622(intracellular);GO:0005634(nucleus)	GO:0003676(nucleic acid binding);GO:0003677(DNA binding);GO:0008270(zinc ion binding);GO:0046872(metal ion binding)	Mm.56965	TC1584289///NP381265	ENSMUST00000029230
AJ002730	337.698	274.93	234.027	327.961	451.107	410.454	175.808	238.529	Kdm6a	Mus musculus mRNA for ubiquitously transcribed TPR gene on the X chromosome (Utx).	chrX	17740509	17856484		GO:0005634(nucleus)	GO:0005488(binding)	Mm.257498	TC1593806///TC1652036	ENSMUST00000052368
AJ010305	727.417	200.294	700.471	666.475	815.305	134.199	115.663	351.021	Smtn	Mus musculus mRNA for smoothelin L1, large isoform.	chr11	3417525	3439242				Mm.188516	TC1572349	ENSMUST00000020721
AJ010483	3946.41	398.256	2359.96	3752.52	5726.76	251.721	322.813	620.233	Ctbp1	Mus musculus mRNA for CtBP1 protein.	chr5	33590375	33617618	GO:0008152(metabolic process)	GO:0005634(nucleus)	GO:0005515(protein binding);GO:0008134(transcription factor binding);GO:0016491(oxidoreductase activity);GO:0016616(oxidoreductase activity, acting on the CH-OH group of donors, NAD or NADP as acceptor);GO:0048037(cofactor binding);GO:0051287(NAD binding)	Mm.7286	TC1572443	ENSMUST00000079746
AJ130943	359.885	732.538	400.611	283.447	395.599	437.156	318.169	1442.29	Slc7a7	Mus musculus mRNA for glycoprotein-associated amino acid transporter y+LAT1b.	chr14	54989127	55036536	GO:0006461(protein complex assembly);GO:0006520(amino acid metabolic process);GO:0006810(transport);GO:0006865(amino acid transport)	GO:0005886(plasma membrane);GO:0005887(integral to plasma membrane);GO:0016020(membrane);GO:0016021(integral to membrane)	GO:0005279(amino acid-polyamine transporter activity);GO:0005286(basic amino acid permease activity);GO:0005386(carrier activity)	Mm.142455	TC1644314	ENSMUST00000000984
AJ131357	124.96	170.027	123.196	129.327	122.355	294.745	120.729	94.6071	Ccr9	Mus musculus mRNA for chemokine receptor (CCR9 gene).	chr9	123676328	123691083	GO:0006935(chemotaxis);GO:0006952(defense response);GO:0007165(signal transduction);GO:0007186(G-protein coupled receptor protein signaling pathway)	GO:0016020(membrane);GO:0016021(integral to membrane)	GO:0001584(rhodopsin-like receptor activity);GO:0004871(signal transducer activity);GO:0004872(receptor activity);GO:0004930(G-protein coupled receptor activity);GO:0005515(protein binding);GO:0016493(C-C chemokine receptor activity)	Mm.440604	TC1582304	ENSMUST00000059218
AJ132336	119.759	138.484	185.687	120.645	52.9452	185.977	108.771	120.704	Ccr9	Mus musculus mRNA for chemokine receptor CCR9.	chr9	123676328	123691083	GO:0006935(chemotaxis);GO:0006952(defense response);GO:0007165(signal transduction);GO:0007186(G-protein coupled receptor protein signaling pathway)	GO:0016020(membrane);GO:0016021(integral to membrane)	GO:0001584(rhodopsin-like receptor activity);GO:0004871(signal transducer activity);GO:0004872(receptor activity);GO:0004930(G-protein coupled receptor activity);GO:0005515(protein binding);GO:0016493(C-C chemokine receptor activity)	Mm.440604	TC1582304	ENSMUST00000059218
AJ132601	233.148	288.041	221.323	248.053	230.068	334.411	368.236	161.477	Nr1h3	Mus musculus mRNA for nuclear oxysterol receptor LXR-alpha (LXR-alpha).	chr2	91024218	91035272	GO:0006118(electron transport);GO:0006350(transcription);GO:0006355(regulation of transcription, DNA-dependent);GO:0016481(negative regulation of transcription);GO:0044255(cellular lipid metabolic process)	GO:0005634(nucleus)	GO:0003677(DNA binding);GO:0003700(transcription factor activity);GO:0003707(steroid hormone receptor activity);GO:0004872(receptor activity);GO:0004879(ligand-dependent nuclear receptor activity);GO:0004884(ecdysteroid hormone receptor activity);GO:0005496(steroid binding);GO:0005507(copper ion binding);GO:0005515(protein binding);GO:0008270(zinc ion binding);GO:0009055(electron carrier activity…	Mm.22690	TC1588494	ENSMUST00000002177
AJ223070	656.281	169.377	524.045	495.237	949.561	130.069	119.612	258.45	Tcf7l2	Mus musculus mRNA for TCF-4 protein.	chr19	55816759	56007727	GO:0006350(transcription);GO:0006355(regulation of transcription, DNA-dependent);GO:0016055(Wnt receptor signaling pathway);GO:0030538(embryonic genitalia morphogenesis);GO:0045944(positive regulation of transcription from RNA polymerase II promoter);GO:0048557(embryonic digestive tract morphogenesis);GO:0048619(embryonic hindgut morphogenesis)	GO:0005634(nucleus);GO:0005667(transcription factor complex)	GO:0003677(DNA binding);GO:0003700(transcription factor activity);GO:0008013(beta-catenin binding)	Mm.139815	NP374204///NP579898///TC1589368	ENSMUST00000061496
AJ242720	193.387	176.195	191.966	175.368	212.825	223.776	180.114	124.695	Rb1cc1	Mus musculus mRNA for partial LaXp180 protein.	chr1	6252914	6265656	GO:0001889(liver development);GO:0001934(positive regulation of protein amino acid phosphorylation);GO:0006350(transcription);GO:0006355(regulation of transcription, DNA-dependent);GO:0007049(cell cycle);GO:0007254(JNK cascade);GO:0007507(heart development);GO:0043066(negative regulation of apoptosis);GO:0045786(negative regulation of progression through cell cycle);GO:0045793(positive regulation…	GO:0005634(nucleus);GO:0005737(cytoplasm)	GO:0005515(protein binding)	Mm.293811	TC1667062///TC1627593///TC1615385///TC1574566///TC1653373	ENSMUST00000027040
AJ242911	1052.15	140.271	1444.91	991.784	719.761	175.166	69.8701	175.777	Nagk	Mus musculus non coding mRNA for N-acetylglucosamine kinase splice variant.	chr6	83745201	83752550	GO:0006044(N-acetylglucosamine metabolic process)	GO:0005625(soluble fraction)	GO:0000166(nucleotide binding);GO:0005524(ATP binding);GO:0009384(N-acylmannosamine kinase activity);GO:0016301(kinase activity);GO:0016740(transferase activity);GO:0045127(N-acetylglucosamine kinase activity)	Mm.190650	NP357487	ENSMUST00000037376
AJ242954	2466.78	426.612	2236.86	1893.35	3270.12	886.041	184.996	208.798	N/A	Mus musculus partial mRNA for dysferlin (dysf gene).	chr6	84037785	84144754
AJ243657	118.689	2240.38	111.907	88.8438	155.317	2740.65	1700.13	2280.36	Eda	Mus musculus mRNA for ectodysplasin, isoform Ta-A2 (Tabby gene).	chrX	97170944	97596099	GO:0001942(hair follicle development);GO:0006817(phosphate transport);GO:0006955(immune response);GO:0007160(cell-matrix adhesion);GO:0007275(multicellular organismal development);GO:0007431(salivary gland development);GO:0030154(cell differentiation);GO:0042346(positive regulation of NF-kappaB import into nucleus);GO:0042475(odontogenesis (sensu Vertebrata))	GO:0005737(cytoplasm);GO:0005789(endoplasmic reticulum membrane);GO:0005887(integral to plasma membrane);GO:0016020(membrane);GO:0016021(integral to membrane);GO:0045177(apical part of cell)	GO:0005164(tumor necrosis factor receptor binding)	Mm.328086
AJ245569	1978.38	681.937	3002.07	1472.04	1461.03	1750.84	137.366	157.606	Dennd5a	Mus musculus partial mRNA for hypothetical protein (ORF37 DNA).	chr7	117037294	117103936			GO:0005515(protein binding);GO:0017137(Rab GTPase binding)	Mm.21904	TC1572225	ENSMUST00000080437
AJ245853	595.168	97.4058	637.005	434.695	713.804	108.546	79.2179	104.454	Epb4.1l2	Mus musculus partial mRNA for 4.1G protein (Epb4.1l2 gene).	chr10	25215250	25221944	GO:0008360(regulation of cell shape);GO:0030036(actin cytoskeleton organization and biogenesis);GO:0030866(cortical actin cytoskeleton organization and biogenesis)	GO:0005737(cytoplasm);GO:0005856(cytoskeleton);GO:0015629(actin cytoskeleton);GO:0016020(membrane)	GO:0003779(actin binding);GO:0005198(structural molecule activity);GO:0005488(binding);GO:0008092(cytoskeletal protein binding);GO:0030507(spectrin binding)	Mm.306026	TC1656392///TC1598531///TC1752216///NP299896///NP967964	ENSMUST00000053748///ENSMUST00000092645
AJ245854	613.473	318.261	458.346	486.746	895.326	730.461	117.784	106.54	Epb4.1l2	Mus musculus partial mRNA for 4.1G protein (Epb4.1l2 gene) splice variant.	chr10	25215250	25221908	GO:0008360(regulation of cell shape);GO:0030036(actin cytoskeleton organization and biogenesis);GO:0030866(cortical actin cytoskeleton organization and biogenesis)	GO:0005737(cytoplasm);GO:0005856(cytoskeleton);GO:0015629(actin cytoskeleton);GO:0016020(membrane)	GO:0003779(actin binding);GO:0005198(structural molecule activity);GO:0005488(binding);GO:0008092(cytoskeletal protein binding);GO:0030507(spectrin binding)	Mm.306026	TC1656392///TC1598531///TC1752216///NP299896///NP967964	ENSMUST00000053748///ENSMUST00000092645
AJ250680	104.722	191.984	105.678	119.307	89.1816	263.995	110.754	201.204	Cd22	Mus musculus partial mRNA for CD22 protein (cd22 gene), variant 5.	chr7	31662457	31664243	GO:0006952(defense response);GO:0007155(cell adhesion);GO:0007166(cell surface receptor linked signal transduction)	GO:0005615(extracellular space);GO:0005887(integral to plasma membrane);GO:0009897(external side of plasma membrane);GO:0016020(membrane);GO:0016021(integral to membrane)	GO:0005515(protein binding);GO:0005529(sugar binding);GO:0015026(coreceptor activity)	Mm.260994	TC1581015///NP207203	ENSMUST00000019248
AJ251461	554.98	209.312	393.472	598.725	672.742	346.534	198.191	83.21	P2rx4	Mus musculus mRNA for p2b4c receptor subunit (P2X4 gene).	chr5	123157565	123177849	GO:0006810(transport);GO:0006811(ion transport);GO:0008152(metabolic process)	GO:0005887(integral to plasma membrane);GO:0016020(membrane);GO:0016021(integral to membrane)	GO:0004872(receptor activity);GO:0004931(ATP-gated cation channel activity);GO:0005216(ion channel activity);GO:0005524(ATP binding)	Mm.290884	NP212813///NP1287142	ENSMUST00000081554
AJ271912	131.234	149.155	82.3013	159.308	152.093	111.64	137.736	198.087	Tsc1	Mus musculus mRNA for hamartin (TSC1 gene).	chr2	28496762	28546687	GO:0001843(neural tube closure);GO:0008285(negative regulation of cell proliferation);GO:0009987(cellular process)	GO:0005737(cytoplasm)	GO:0005515(protein binding)	Mm.224354	TC1614588///TC1717809///NP627186	ENSMUST00000028155
AJ276307	212.426	127.117	158.909	307.692	170.678	158.884	61.5334	160.933	Braf	Mus musculus partial mRNA for B-Raf protein (B-raf gene).	chr6	39594236	39638344	GO:0006355(regulation of transcription, DNA-dependent);GO:0006468(protein amino acid phosphorylation);GO:0007165(signal transduction);GO:0007242(intracellular signaling cascade)	GO:0005622(intracellular);GO:0005634(nucleus);GO:0005737(cytoplasm);GO:0005886(plasma membrane)	GO:0000166(nucleotide binding);GO:0003677(DNA binding);GO:0004672(protein kinase activity);GO:0004674(protein serine/threonine kinase activity);GO:0005057(receptor signaling protein activity);GO:0005524(ATP binding);GO:0008270(zinc ion binding);GO:0016301(kinase activity);GO:0016740(transferase activity);GO:0046872(metal ion binding)	Mm.245513///Mm.436728	TC1632787///TC1594488///NP190654	ENSMUST00000002487
AJ276870	121.045	218.063	129.725	115.616	117.795	127.638	275.27	251.281	Gfra4	Mus musculus mRNA for GDNF family receptor alpha 4, GPI-anchored isoform (Gfra4 gene).	chr2	130865943	130868824	GO:0007169(transmembrane receptor protein tyrosine kinase signaling pathway);GO:0007399(nervous system development);GO:0030279(negative regulation of ossification)	GO:0016020(membrane)	GO:0004872(receptor activity);GO:0015026(coreceptor activity);GO:0048503(GPI anchor binding)	Mm.198399	NP211521///TC1595869///NP211525	ENSMUST00000028787
AJ276871	120.635	186.852	109.939	152.935	99.0314	167.612	109.772	283.171	Gfra4	Mus musculus mRNA for GDNF family receptor alpha 4, putative transmembrane-anchored isoform (Gfra4 gene).	chr2	130865911	130868824	GO:0007169(transmembrane receptor protein tyrosine kinase signaling pathway);GO:0007399(nervous system development);GO:0030279(negative regulation of ossification)	GO:0016020(membrane)	GO:0004872(receptor activity);GO:0015026(coreceptor activity);GO:0048503(GPI anchor binding)	Mm.198399	NP211521///TC1595869///NP211525	ENSMUST00000028787
AJ276961	469.752	176.948	848.642	224.329	336.285	167.167	124.733	238.944	Clasp2	alt '1500004F14Rik#8030404L10Rik#C77448#CLASP2beta#mKIAA0627'	chr9	113650590	113753337	GO:0007026(negative regulation of microtubule depolymerization);GO:0007049(cell cycle);GO:0007067(mitosis);GO:0007126(meiosis);GO:0051301(cell division)	GO:0005794(Golgi apparatus);GO:0005856(cytoskeleton);GO:0005874(microtubule);GO:0005881(cytoplasmic microtubule)	GO:0005488(binding);GO:0005515(protein binding);GO:0008017(microtubule binding)	Mm.222272	TC1760818///TC1584960	ENSMUST00000035088
AJ277831	111.901	263.396	145.753	88.6869	101.263	152.021	327.193	310.975	Il1rapl2	Mus musculus mRNA for IL1RAPL-2 related protein.	chrX	134106087	135351098		GO:0005615(extracellular space);GO:0016020(membrane);GO:0016021(integral to membrane)	GO:0004872(receptor activity);GO:0004888(transmembrane receptor activity);GO:0004909(interleukin-1, Type I, activating receptor activity);GO:0004910(interleukin-1, Type II, blocking receptor activity)	Mm.328321	TC1592067///TC1591891
AJ278430	411.113	202.025	416.391	399.169	417.78	106.882	183.957	315.236	Acox3	Mus musculus mRNA for pristanoyl-CoA oxidase (Acox3 gene).	chr5	35925861	35956450	GO:0006118(electron transport);GO:0006629(lipid metabolic process);GO:0006631(fatty acid metabolic process);GO:0006635(fatty acid beta-oxidation);GO:0008152(metabolic process)	GO:0005777(peroxisome);GO:0005782(peroxisomal matrix)	GO:0003995(acyl-CoA dehydrogenase activity);GO:0003997(acyl-CoA oxidase activity);GO:0016402(pristanoyl-CoA oxidase activity);GO:0016491(oxidoreductase activity);GO:0016627(oxidoreductase activity, acting on the CH-CH group of donors);GO:0050660(FAD binding)	Mm.291503	TC1581230	ENSMUST00000068947
AJ279793	245.741	103.457	205.158	275.868	256.198	68.3192	129.081	112.969	Tspan32	Mus musculus partial mRNA for Tssc6 protein (tssc6 gene, transcript 3).	chr7	150191595	150205549	GO:0008150(biological_process)	GO:0005622(intracellular);GO:0016020(membrane);GO:0016021(integral to membrane)	GO:0003674(molecular_function)	Mm.28172	NP220774	ENSMUST00000075172
AJ293625	158.58	156.861	157.719	231.757	86.2655	124.726	103.22	242.636	1810035L17Rik	Mus musculus partial mRNA for hypothetical protein, clone Telethon(Italy_B41)_Strait04872_FL313.	chr12	88784861	88790870	GO:0006350(transcription);GO:0006355(regulation of transcription, DNA-dependent)	GO:0005634(nucleus);GO:0005739(mitochondrion)	GO:0000166(nucleotide binding);GO:0003676(nucleic acid binding);GO:0003723(RNA binding)	Mm.355701	TC1657726///TC1707056	ENSMUST00000101175///ENSMUST00000077462
AJ295843	117.464	237.887	137.871	158.505	56.017	144.638	142.085	426.936	Art5	Mus musculus mRNA for mono(ADp-ribosyl)transferase (Art5 gene).	chr7	109246294	109248157	GO:0006471(protein amino acid ADP-ribosylation)	GO:0005576(extracellular region);GO:0005615(extracellular space);GO:0016020(membrane)	GO:0003953(NAD+ nucleosidase activity);GO:0003956(NAD(P)+-protein-arginine ADP-ribosyltransferase activity);GO:0016740(transferase activity);GO:0016757(transferase activity, transferring glycosyl groups)	Mm.2816	TC1586796	ENSMUST00000094128
AJ300184	161.018	323.431	154.848	133.002	195.205	250.043	256.522	463.729	Pbx4	Mus musculus mRNA for truncated Pbx4 protein, splice variant 2.	chr8	72356602	72396191	GO:0006350(transcription);GO:0006355(regulation of transcription, DNA-dependent);GO:0009790(embryonic development);GO:0030902(hindbrain development);GO:0045449(regulation of transcription);GO:0045898(regulation of transcriptional preinitiation complex formation)	GO:0005634(nucleus)	GO:0003677(DNA binding);GO:0003700(transcription factor activity);GO:0005515(protein binding)	Mm.210823	TC1584727	ENSMUST00000081503
AJ309921	109.641	249.87	93.2458	123.549	112.129	190.787	341.672	217.15	Mup10	Mus musculus mRNA for major urinary protein (group 1 major urinary protein gene).	chr4	60592172	60736198
AJ311667	151.191	111.64	138.811	150.59	164.171	95.5736	100.735	138.613	Crem	Mus musculus mRNA for induced cAMP early repressor, ICER I (CREM gene).	chr18	3266353	3281732	GO:0006350(transcription);GO:0006355(regulation of transcription, DNA-dependent);GO:0007283(spermatogenesis)	GO:0005634(nucleus);GO:0005667(transcription factor complex)	GO:0003677(DNA binding);GO:0003700(transcription factor activity);GO:0005515(protein binding);GO:0046983(protein dimerization activity)	Mm.5244	TC1641765///TC1709879///TC1593768///TC1624922///NP059702	ENSMUST00000073545///ENSMUST00000025070
AJ311771	161.047	175.241	111.033	172.546	199.563	163.608	122.327	239.79	Art3	Mus musculus mRNA for ART3 mon(ADP-ribosyl)transferase (art3 gene), splice variant 3.	chr5	92833862	92843648	GO:0006471(protein amino acid ADP-ribosylation)	GO:0005615(extracellular space);GO:0016020(membrane)	GO:0003956(NAD(P)+-protein-arginine ADP-ribosyltransferase activity);GO:0016740(transferase activity);GO:0016757(transferase activity, transferring glycosyl groups);GO:0048503(GPI anchor binding)	Mm.263514	NP514132	ENSMUST00000058129
AJ311772	131.815	543.009	128.893	128.323	138.229	313.568	1224.28	91.1771	Art3	Mus musculus mRNA for ART3 mono(ADP-ribosyl)transferase (art3 gene), splice variant 4.	chr5	92817159	92843648	GO:0006471(protein amino acid ADP-ribosylation)	GO:0005615(extracellular space);GO:0016020(membrane)	GO:0003956(NAD(P)+-protein-arginine ADP-ribosyltransferase activity);GO:0016740(transferase activity);GO:0016757(transferase activity, transferring glycosyl groups);GO:0048503(GPI anchor binding)	Mm.263514	NP514132	ENSMUST00000058129
AJ311774	178.223	106.242	134.371	166.753	233.546	110.547	98.947	109.232	Art3	Mus musculus mRNA for ART3 mono(ADP-ribosyl)transferase (art3 gene), splice variant 6.	chr5	92817159	92832682	GO:0006471(protein amino acid ADP-ribosylation)	GO:0005615(extracellular space);GO:0016020(membrane)	GO:0003956(NAD(P)+-protein-arginine ADP-ribosyltransferase activity);GO:0016740(transferase activity);GO:0016757(transferase activity, transferring glycosyl groups);GO:0048503(GPI anchor binding)	Mm.263514	NP514132	ENSMUST00000058129
AJ315554	133.745	112.752	101.026	187.335	112.874	121.033	107.602	109.623	Ly6g5b	Mus musculus mRNA for truncated Ly6g5b protein, splice variant 2.	chr17	35250889	35252345	GO:0008150(biological_process)	GO:0005575(cellular_component)	GO:0003674(molecular_function)	Mm.104680	NP523637	ENSMUST00000062657
AJ404467	175.982	181.394	183.972	255.754	88.2206	204.517	151.883	187.782	Dnmt3l	Mus musculus partial mRNA for cytosine-5-methyltransferase 3-like protein (Dnmt3l gene).	chr10	77512717	77526360	GO:0001701(in utero embryonic development);GO:0006306(DNA methylation);GO:0006349(imprinting);GO:0007283(spermatogenesis)	GO:0000794(condensed nuclear chromosome);GO:0005634(nucleus);GO:0005720(nuclear heterochromatin);GO:0005737(cytoplasm)	GO:0005515(protein binding);GO:0008047(enzyme activator activity);GO:0008168(methyltransferase activity);GO:0008270(zinc ion binding);GO:0016564(transcriptional repressor activity);GO:0016740(transferase activity);GO:0019899(enzyme binding);GO:0046872(metal ion binding)	Mm.13433	TC1584201	ENSMUST00000000746
AJ409151	140.8	185.629	104.475	209.481	108.443	158.565	154.204	244.118	Zmynd19	Mus musculus mRNA for melanin concentrating hormone receptor interacting zinc finger protein, (mizip gene), splice variant 1.	chr2	24805902	24814933		GO:0005624(membrane fraction);GO:0005737(cytoplasm);GO:0019717(synaptosome)	GO:0008270(zinc ion binding);GO:0046872(metal ion binding)	Mm.296106	TC1583329///TC1646146	ENSMUST00000028350
AJ413953	690.079	222.591	674.363	721.456	674.418	366.79	150.284	150.699	Arfrp1	Mus musculus mRNA for ARF-related protein 1 (Arfrp1 gene).	chr2	181092537	181100056	GO:0007264(small GTPase mediated signal transduction);GO:0007369(gastrulation)	GO:0005622(intracellular);GO:0005624(membrane fraction)	GO:0000166(nucleotide binding);GO:0003924(GTPase activity);GO:0005525(GTP binding)	Mm.87720	TC1621191///NP396669	ENSMUST00000048269
AJ428901	493.604	211.297	696.589	495.546	288.676	171.594	266.88	195.416	Epb4.1l2	Mus musculus partial mRNA for 4.1G protein (Epb4.1l2 gene), truncated splice variant.	chr10	25186778	25221944	GO:0008360(regulation of cell shape);GO:0030036(actin cytoskeleton organization and biogenesis);GO:0030866(cortical actin cytoskeleton organization and biogenesis)	GO:0005737(cytoplasm);GO:0005856(cytoskeleton);GO:0015629(actin cytoskeleton);GO:0016020(membrane)	GO:0003779(actin binding);GO:0005198(structural molecule activity);GO:0005488(binding);GO:0008092(cytoskeletal protein binding);GO:0030507(spectrin binding)	Mm.306026	TC1656392///TC1598531///TC1752216///NP299896///NP967964	ENSMUST00000053748///ENSMUST00000092645
AJ429133	214.627	192.973	147.462	301.775	194.644	358.676	141.144	79.0976	Alg12	Mus musculus cDNA for putative mannosyltransferase (gene alg12).	chr15	88635674	88649710	GO:0006488(dolichol-linked oligosaccharide biosynthetic process)	GO:0005615(extracellular space);GO:0005783(endoplasmic reticulum);GO:0016020(membrane);GO:0016021(integral to membrane)	GO:0000030(mannosyltransferase activity);GO:0016740(transferase activity);GO:0016757(transferase activity, transferring glycosyl groups)	Mm.41512	TC1589388///TC1584549	ENSMUST00000043087
AJ437023	2404.19	356.724	741.068	3224.1	3247.41	186.593	89.977	793.601	Hras1	Mus musculus partial mRNA for p19 H-RasIDX protein (H-ras gene).	chr7	148377240	148377935	GO:0006412(translation);GO:0006897(endocytosis);GO:0007264(small GTPase mediated signal transduction);GO:0007265(Ras protein signal transduction);GO:0007569(cell aging);GO:0008283(cell proliferation);GO:0009987(cellular process);GO:0048169(regulation of long-term neuronal synaptic plasticity)	GO:0005622(intracellular);GO:0005840(ribosome);GO:0016020(membrane)	GO:0000166(nucleotide binding);GO:0003735(structural constituent of ribosome);GO:0005515(protein binding);GO:0005525(GTP binding)	Mm.334313	TC1613453	ENSMUST00000026572
AJ489474	644.873	133.426	616.211	828.393	490.016	106.298	81.9849	211.995	Pou2f1	Mus musculus mRNA for ubiquitous transcription factor, isoform Oct-1ra (oct-1 gene).	chr1	167810057	167865031	GO:0006350(transcription);GO:0006355(regulation of transcription, DNA-dependent);GO:0016481(negative regulation of transcription);GO:0045449(regulation of transcription);GO:0045944(positive regulation of transcription from RNA polymerase II promoter)	GO:0005634(nucleus)	GO:0003677(DNA binding);GO:0003700(transcription factor activity);GO:0005515(protein binding);GO:0030528(transcription regulator activity)	Mm.245261	NP814692///TC1595006	ENSMUST00000027850///ENSMUST00000069609
AJ489475	528.713	243.012	524.076	521.785	540.278	237.88	168.503	322.654	Pou2f1	Mus musculus mRNA for ubiquitous transcription factor, isoform Oct-1rb (oct-1 gene).	chr1	167810057	167865031	GO:0006350(transcription);GO:0006355(regulation of transcription, DNA-dependent);GO:0016481(negative regulation of transcription);GO:0045449(regulation of transcription);GO:0045944(positive regulation of transcription from RNA polymerase II promoter)	GO:0005634(nucleus)	GO:0003677(DNA binding);GO:0003700(transcription factor activity);GO:0005515(protein binding);GO:0030528(transcription regulator activity)	Mm.245261	NP814692///TC1595006	ENSMUST00000027850///ENSMUST00000069609
AJ491857	138.12	140.064	191.673	103.789	118.899	224.367	105.152	90.672	Sspo	Mus musculus mRNA for SCO-spondin (sco-spondin gene).	chr6	48414787	48451249	GO:0007155(cell adhesion);GO:0008150(biological_process)	GO:0005737(cytoplasm)	GO:0003674(molecular_function);GO:0005509(calcium ion binding);GO:0005515(protein binding);GO:0030414(protease inhibitor activity)	Mm.25039	TC1603497	ENSMUST00000043676
AJ505007	299.77	153.161	389.378	120.205	389.727	207.703	136.197	115.582	Tom1l1	Mus musculus mRNA for Jerry protein.	chr11	90507004	90548915	GO:0006810(transport);GO:0006886(intracellular protein transport);GO:0007169(transmembrane receptor protein tyrosine kinase signaling pathway);GO:0015031(protein transport)	GO:0005575(cellular_component);GO:0005622(intracellular);GO:0016020(membrane)	GO:0005515(protein binding);GO:0030295(protein kinase activator activity)	Mm.167868	TC1575337	ENSMUST00000020849
AJ506179	108.096	747.238	105.159	105.737	113.392	1240.42	680.392	320.898	Disc1	Mus musculus partial mRNA for disrupted in schizophrenia 1 (Disc1 gene).	chr8_random	458700	560353	GO:0008150(biological_process)	GO:0005575(cellular_component);GO:0005856(cytoskeleton);GO:0005874(microtubule)	GO:0005515(protein binding)	Mm.233504	TC1591950///NP595538///TC1727875	ENSMUST00000098311///ENSMUST00000075730
AJ506180	118.353	173.956	121.739	111.531	121.79	276.795	146.429	98.6453	Disc1	Mus musculus mRNA for disrupted in schizophrenia 1 (Disc1 gene), Extremely short (Es) isoform.	chr8	127578094	127614870	GO:0008150(biological_process)	GO:0005575(cellular_component);GO:0005856(cytoskeleton);GO:0005874(microtubule)	GO:0005515(protein binding)	Mm.233504	TC1591950///NP595538///TC1727875	ENSMUST00000098311///ENSMUST00000075730
AJ517367	435.64	396.399	509.208	360.053	437.658	557.171	458.587	173.439	Ktn1	Mus musculus partial mRNA for kinectin (KNT gene), splice variant mKNT1, clone G7.	chr14	48323861	48356239	GO:0007018(microtubule-based movement)	GO:0005783(endoplasmic reticulum);GO:0016020(membrane);GO:0016021(integral to membrane)	GO:0019894(kinesin binding)	Mm.3110	NP586345///TC1574740	ENSMUST00000022391///ENSMUST00000070762
AJ517377	297.895	304.508	193.101	272.785	427.8	450.227	236.388	226.91	Ktn1	Mus musculus partial mRNA for kinectin (KNT gene), splice variant mKNT10, clone G42.	chr14	48323861	48356239	GO:0007018(microtubule-based movement)	GO:0005783(endoplasmic reticulum);GO:0016020(membrane);GO:0016021(integral to membrane)	GO:0019894(kinesin binding)	Mm.3110	NP586345///TC1574740	ENSMUST00000022391///ENSMUST00000070762
AJ532593	369.464	229.515	375.554	375.885	356.951	504.076	78.7813	105.688	Nup88	Mus musculus mRNA for 88kDa nucleoporin protein (Nup88 gene).	chr11	70756572	70783475	GO:0006810(transport);GO:0015031(protein transport)	GO:0005634(nucleus);GO:0016021(integral to membrane);GO:0019867(outer membrane)	GO:0015288(porin activity)	Mm.288962	TC1642992///TC1573460	ENSMUST00000035283
AJ534941	174.074	237.189	178.424	141.945	201.854	141.283	391.62	178.664	Smc5	Mus musculus mRNA for SMC5 protein.	chr19	23283221	23348367	GO:0006259(DNA metabolic process);GO:0006281(DNA repair);GO:0006310(DNA recombination);GO:0006974(response to DNA damage stimulus)	GO:0005634(nucleus);GO:0005694(chromosome)	GO:0000166(nucleotide binding);GO:0005524(ATP binding)	Mm.23267	TC1577569///NP920723	ENSMUST00000036334
AJ537495	643.761	138.903	572.372	759.211	599.7	121.121	101.094	194.495	Zc3hc1	Mus musculus mRNA for nuclear interacting partner of ALK (NIPA gene).	chr6	30316387	30332687	GO:0006512(ubiquitin cycle);GO:0006916(anti-apoptosis);GO:0007049(cell cycle);GO:0007067(mitosis);GO:0051301(cell division)	GO:0005634(nucleus)	GO:0005515(protein binding);GO:0008270(zinc ion binding);GO:0016301(kinase activity);GO:0019901(protein kinase binding);GO:0046872(metal ion binding)	Mm.29780	TC1594890	ENSMUST00000102992
AJ539143	508.706	199.409	588.826	411.068	526.225	94.5797	162.84	340.809	Epb4.1l2	Mus musculus mRNA for Protein 4.1G (EBP4.1L2 gene), isoform C.	chr10	25161378	25232887	GO:0008360(regulation of cell shape);GO:0030036(actin cytoskeleton organization and biogenesis);GO:0030866(cortical actin cytoskeleton organization and biogenesis)	GO:0005737(cytoplasm);GO:0005856(cytoskeleton);GO:0015629(actin cytoskeleton);GO:0016020(membrane)	GO:0003779(actin binding);GO:0005198(structural molecule activity);GO:0005488(binding);GO:0008092(cytoskeletal protein binding);GO:0030507(spectrin binding)	Mm.306026	TC1656392///TC1598531///TC1752216///NP299896///NP967964	ENSMUST00000053748///ENSMUST00000092645
AJ539144	548.492	212.595	695.464	492.972	457.039	254.921	311.357	71.5068	Epb4.1l2	Mus musculus mRNA for protein 4.1G (EBP4.1L2 gene), isoform D.	chr10	25161378	25232887	GO:0008360(regulation of cell shape);GO:0030036(actin cytoskeleton organization and biogenesis);GO:0030866(cortical actin cytoskeleton organization and biogenesis)	GO:0005737(cytoplasm);GO:0005856(cytoskeleton);GO:0015629(actin cytoskeleton);GO:0016020(membrane)	GO:0003779(actin binding);GO:0005198(structural molecule activity);GO:0005488(binding);GO:0008092(cytoskeletal protein binding);GO:0030507(spectrin binding)	Mm.306026	TC1656392///TC1598531///TC1752216///NP299896///NP967964	ENSMUST00000053748///ENSMUST00000092645
AJ567473	183.676	226.228	107.435	203.378	240.214	261.632	227.355	189.699	Smox	Mus musculus pGEM-Teasy plasmid.	chr2	131317678	131350908	GO:0006118(electron transport);GO:0046208(spermine catabolic process)	GO:0005634(nucleus)	GO:0016491(oxidoreductase activity);GO:0046592(polyamine oxidase activity)	Mm.136586	NP918352	ENSMUST00000028806
AJ567476	228.048	133.286	156.924	174.894	352.326	159.092	118.382	122.383	Smox	Mus musculus pGEM-Teasy plasmid.	chr2	131317678	131350908	GO:0006118(electron transport);GO:0046208(spermine catabolic process)	GO:0005634(nucleus)	GO:0016491(oxidoreductase activity);GO:0046592(polyamine oxidase activity)	Mm.136586	NP918352	ENSMUST00000028806
AJ575814	162.139	193.48	178.966	170.759	136.692	86.3919	105.232	388.816	Trpm4	Mus musculus mRNA for transient receptor potential ion channel melastatin subgroup member 4 protein (trpm4 gene).	chr7	52558001	52589112	GO:0006810(transport);GO:0006811(ion transport);GO:0006812(cation transport);GO:0006816(calcium ion transport);GO:0006955(immune response);GO:0042391(regulation of membrane potential)	GO:0005886(plasma membrane);GO:0016020(membrane);GO:0016021(integral to membrane)	GO:0000166(nucleotide binding);GO:0005216(ion channel activity);GO:0005227(calcium activated cation channel activity);GO:0005244(voltage-gated ion channel activity);GO:0005261(cation channel activity);GO:0005262(calcium channel activity);GO:0005509(calcium ion binding);GO:0005516(calmodulin binding);GO:0005524(ATP binding)	Mm.439890	TC1581717///TC1672363	ENSMUST00000042194
AJ621558	659.77	480.651	714.117	555.362	709.83	738.558	350.89	352.505	Arap1	Mus musculus mRNA for ARAP1 (Centd2 gene).	chr7	108521469	108561100	GO:0007165(signal transduction);GO:0007218(neuropeptide signaling pathway);GO:0043087(regulation of GTPase activity)	GO:0005622(intracellular);GO:0005634(nucleus)	GO:0003677(DNA binding);GO:0005096(GTPase activator activity);GO:0005515(protein binding);GO:0008270(zinc ion binding);GO:0046872(metal ion binding)	Mm.277687	TC1603102
AJ875402	131.299	373.152	179.307	137.738	76.8507	189.948	244.316	685.191	L3mbtl	Mus musculus partial mRNA for Lethal(3)malignant brain tumor-like protein (L3mbtl gene), 5' end, splice variant 4.	chr2	162773740	162775275	GO:0006355(regulation of transcription, DNA-dependent);GO:0045449(regulation of transcription)	GO:0005634(nucleus)	GO:0003700(transcription factor activity);GO:0008270(zinc ion binding)	Mm.187086	TC1615673
AJ968960	802.281	161.761	388.334	797.197	1221.31	220.385	147.044	117.853	Rab14	Mus musculus mRNA for RAB14 protein variant, strain SAMR1/TA.	chr2	35035724	35056640	GO:0006810(transport);GO:0007264(small GTPase mediated signal transduction);GO:0015031(protein transport)	GO:0005622(intracellular);GO:0016020(membrane)	GO:0000166(nucleotide binding);GO:0005525(GTP binding)	Mm.198264	TC1574150///TC1606224	ENSMUST00000028238
AK002231	402.645	285.273	423.224	244.453	540.258	649.053	96.2351	110.53	Blvra	Mus musculus adult male kidney cDNA, RIKEN full-length enriched library, clone:0610006A11 product:BILIVERDIN REDUCTASE A PRECURSOR (EC 1.3.1.24) (BILIVERDIN-IX ALPHA- REDUCTASE) homolog [Rattus norvegicus], full insert sequence.	chr2	126906253	126922820	GO:0006118(electron transport);GO:0042167(heme catabolic process)	GO:0005625(soluble fraction)	GO:0000166(nucleotide binding);GO:0004074(biliverdin reductase activity);GO:0008270(zinc ion binding);GO:0016491(oxidoreductase activity);GO:0046872(metal ion binding)	Mm.22028	TC1579026///TC1592595	ENSMUST00000002064
AK002244	836.256	264.478	715.635	774.306	1018.83	538.88	127.153	127.4	Nfu1	Mus musculus adult male kidney cDNA, RIKEN full-length enriched library, clone:0610006G17 product:histone cell cycle regulation defective interacting protein 5, full insert sequence.	chr6	86959897	86978409	GO:0008150(biological_process);GO:0016226(iron-sulfur cluster assembly)	GO:0005829(cytosol)	GO:0005506(iron ion binding);GO:0005515(protein binding)	Mm.23809	TC1605454///TC1607111	ENSMUST00000032060
AK002269	880.11	142.93	742.523	615.597	1282.21	104.237	66.2801	258.274	Nit1	Mus musculus adult male kidney cDNA, RIKEN full-length enriched library, clone:0610007B07 product:nitrilase 1, full insert sequence.	chr1	173272374	173275771	GO:0006807(nitrogen compound metabolic process)	GO:0005575(cellular_component)	GO:0016787(hydrolase activity);GO:0016810(hydrolase activity, acting on carbon-nitrogen (but not peptide) bonds)	Mm.12915	TC1577396///TC1608707	ENSMUST00000014141
AK002271	730.415	364.056	1059.47	720.438	411.336	477.084	346.119	268.964	Tpm1	Mus musculus adult male kidney cDNA, RIKEN full-length enriched library, clone:0610007B22 product:tropomyosin 2, beta, full insert sequence.	chr9	66875700	66897020	GO:0001701(in utero embryonic development);GO:0009790(embryonic development)	GO:0005737(cytoplasm);GO:0005856(cytoskeleton);GO:0005862(muscle thin filament tropomyosin);GO:0030016(myofibril)	GO:0003779(actin binding);GO:0005200(structural constituent of cytoskeleton)	Mm.121878	TC1641710///TC1624389///TC1575333	ENSMUST00000034928
AK002289	2190.96	157.349	2261.45	2019.79	2291.63	247.239	76.4739	148.334	Vti1b	Mus musculus adult male kidney cDNA, RIKEN full-length enriched library, clone:0610007H13 product:vesicle transport through interaction with t-SNAREs 1B homolog, full insert sequence.	chr12	80257008	80261569	GO:0006810(transport);GO:0006886(intracellular protein transport);GO:0015031(protein transport)	GO:0005794(Golgi apparatus);GO:0016020(membrane);GO:0016021(integral to membrane)	GO:0005515(protein binding)	Mm.265929	TC1578964	ENSMUST00000055262
AK002299	281.764	106.34	334.456	220.8	290.036	107.785	83.687	127.549	Mterfd1	Mus musculus adult male kidney cDNA, RIKEN full-length enriched library, clone:0610007L12 product:RIKEN cDNA 2410017I18 gene, full insert sequence.	chr13	67013061	67033996		GO:0005739(mitochondrion)		Mm.347939///Mm.441075	TC1609457
AK002300	671.866	356.12	815.815	487.159	712.625	216.153	475.787	376.42	Alad	Mus musculus adult male kidney cDNA, RIKEN full-length enriched library, clone:0610007L13 product:aminolevulinate, delta-, dehydratase, full insert sequence.	chr4	62170203	62180928	GO:0006779(porphyrin biosynthetic process);GO:0006783(heme biosynthetic process);GO:0008152(metabolic process)		GO:0003824(catalytic activity);GO:0004655(porphobilinogen synthase activity);GO:0008270(zinc ion binding);GO:0016829(lyase activity);GO:0042802(identical protein binding);GO:0046872(metal ion binding)	Mm.6988	TC1586559	ENSMUST00000030090
AK002328	129.617	724.875	130.868	144.835	113.146	1492.64	113.209	568.774	0610008F07Rik	Mus musculus adult male kidney cDNA, RIKEN full-length enriched library, clone:0610008F07 product:unclassifiable, full insert sequence.	chr2	163319543	163367456				Mm.46190	TC1623432	ENSMUST00000060310
AK002335	141.835	283.911	183.542	122.72	119.243	194.743	421.197	235.793	Tpmt	Mus musculus adult male kidney cDNA, RIKEN full-length enriched library, clone:0610008H11 product:thiopurine methyltransferase, full insert sequence.	chr13	47120547	47138572	GO:0008152(metabolic process)	GO:0005737(cytoplasm)	GO:0008119(thiopurine S-methyltransferase activity);GO:0008168(methyltransferase activity);GO:0016740(transferase activity)	Mm.10169	TC1582849	ENSMUST00000021806
AK002344	3017.64	236.067	2828.94	3066.76	3157.23	177.566	447.667	82.9676	Ilk	Mus musculus adult male kidney cDNA, RIKEN full-length enriched library, clone:0610008K16 product:integrin linked kinase, full insert sequence.	chr7	112885165	112891434	GO:0001658(ureteric bud branching);GO:0006468(protein amino acid phosphorylation);GO:0007229(integrin-mediated signaling pathway);GO:0008284(positive regulation of cell proliferation);GO:0045197(establishment and/or maintenance of epithelial cell polarity)	GO:0005925(focal adhesion)	GO:0000166(nucleotide binding);GO:0004672(protein kinase activity);GO:0004674(protein serine/threonine kinase activity);GO:0004713(protein-tyrosine kinase activity);GO:0005515(protein binding);GO:0005524(ATP binding);GO:0016301(kinase activity);GO:0016740(transferase activity)	Mm.274846	TC1572922	ENSMUST00000033182
AK002362	975.277	744.021	1298.53	1024.16	603.141	1064.87	1036.34	130.853	Myo5a	Mus musculus adult male kidney cDNA, RIKEN full-length enriched library, clone:0610009A05 product:myosin Va, full insert sequence.	chr9	75031990	75071494	GO:0006582(melanin metabolic process);GO:0006887(exocytosis);GO:0007010(cytoskeleton organization and biogenesis);GO:0007268(synaptic transmission);GO:0007601(visual perception);GO:0030048(actin filament-based movement);GO:0030050(vesicle transport along actin filament);GO:0030073(insulin secretion);GO:0030318(melanocyte differentiation);GO:0042438(melanin biosynthetic process);GO:0042476(odontog…	GO:0001750(photoreceptor outer segment);GO:0005737(cytoplasm);GO:0005794(Golgi apparatus);GO:0005882(intermediate filament);GO:0016459(myosin complex);GO:0030141(secretory granule);GO:0042470(melanosome);GO:0042641(actomyosin);GO:0043025(cell soma)	GO:0000146(microfilament motor activity);GO:0000166(nucleotide binding);GO:0003774(motor activity);GO:0003779(actin binding);GO:0005509(calcium ion binding);GO:0005515(protein binding);GO:0005516(calmodulin binding);GO:0005524(ATP binding);GO:0051010(microtubule plus-end binding)	Mm.3645	TC1578470///TC1603039
AK002370	357.661	333.422	372.968	347.547	352.469	238.595	304.489	457.182	Atp5sl	Mus musculus adult male kidney cDNA, RIKEN full-length enriched library, clone:0610009B24 product:hypothetical RNI-like structure containing protein, full insert sequence.	chr7	26404449	26410569			GO:0005515(protein binding)	Mm.159956	TC1576633	ENSMUST00000085953
AK002372	1040.72	180.424	977.375	1032.11	1112.67	102.048	341.685	97.5391	1110038B12Rik	Mus musculus adult male kidney cDNA, RIKEN full-length enriched library, clone:0610009C20 product:unclassifiable, full insert sequence.	chr17	35087185	35089413				Mm.28895	TC1672609
AK002380	768.041	144.367	726.021	940.165	637.938	143.335	121.033	168.731	Dpep1	Mus musculus adult male kidney cDNA, RIKEN full-length enriched library, clone:0610009E10 product:dipeptidase 1 (renal), full insert sequence.	chr8	125717850	125725124	GO:0006508(proteolysis)	GO:0005615(extracellular space);GO:0005783(endoplasmic reticulum);GO:0005792(microsome);GO:0016020(membrane)	GO:0004237(membrane dipeptidase activity);GO:0008233(peptidase activity);GO:0008237(metallopeptidase activity);GO:0008239(dipeptidyl-peptidase activity);GO:0008270(zinc ion binding);GO:0016787(hydrolase activity);GO:0016805(dipeptidase activity);GO:0046872(metal ion binding);GO:0048503(GPI anchor binding)	Mm.20388	TC1581812	ENSMUST00000019422
AK002390	838.955	139.947	547.142	797.39	1172.33	100.848	210.918	108.075	2700038G22Rik	Mus musculus adult male kidney cDNA, RIKEN full-length enriched library, clone:0610009F16 product:unclassifiable, full insert sequence.	chr5	23356414	23360742				Mm.426395	TC1599346
AK002415	196.899	137.102	145.781	187.675	257.241	89.2161	106.532	215.556	Ephx2	Mus musculus adult male kidney cDNA, RIKEN full-length enriched library, clone:0610009K09 product:SOLUBLE EPOXIDE HYDROLASE (SEH) (EC 3.3.2.3) (EPOXIDE HYDRATASE) (CYTOSOLIC EPOXIDE HYDROLASE) (CEH) homolog [Mus musculus], full insert sequence.	chr14	66703213	66743329	GO:0006725(aromatic compound metabolic process);GO:0006805(xenobiotic metabolic process);GO:0008152(metabolic process);GO:0009636(response to toxin);GO:0019439(aromatic compound catabolic process)	GO:0005615(extracellular space);GO:0005777(peroxisome)	GO:0000287(magnesium ion binding);GO:0003824(catalytic activity);GO:0004301(epoxide hydrolase activity);GO:0016787(hydrolase activity);GO:0046872(metal ion binding)	Mm.15295	TC1575768	ENSMUST00000070515
AK002491	504.672	329.517	567.281	496.882	449.854	95.0197	432.743	460.787	N/A	Mus musculus adult male kidney cDNA, RIKEN full-length enriched library, clone:0610010K14 product:hypothetical Homeodomain-like structure containing protein, full insert sequence.	chr11	70048709	70051972
AK002502	118.179	164.275	139.374	99.2457	115.917	206.802	127.835	158.187	2010204K13Rik	Mus musculus adult male kidney cDNA, RIKEN full-length enriched library, clone:0610010M13 product:hypothetical protein, full insert sequence.	chrX	6989224	7022269		GO:0016021(integral to membrane)		Mm.45111	TC1590916///TC1596292	ENSMUST00000081164
AK002541	234.738	278.347	182.782	346.512	174.92	158.173	453.931	222.938	1190007F08Rik	Mus musculus adult male kidney cDNA, RIKEN full-length enriched library, clone:0610011H04 product:unclassifiable, full insert sequence.	chr4	153394701	153399760				Mm.260690	TC1617749///TC1634650	ENSMUST00000097765///ENSMUST00000097764
AK002544	275.395	130.627	395.472	212.658	218.054	122.628	173.263	95.989	Dolpp1	Mus musculus adult male kidney cDNA, RIKEN full-length enriched library, clone:0610011H20 product:LSFR2 PROTEIN (FRAGMENT) homolog [Fugu rubripes], full insert sequence.	chr2	30247935	30256047	GO:0006487(protein amino acid N-linked glycosylation)	GO:0005783(endoplasmic reticulum);GO:0016020(membrane);GO:0016021(integral to membrane);GO:0030176(integral to endoplasmic reticulum membrane)	GO:0016787(hydrolase activity);GO:0047874(dolichyldiphosphatase activity)	Mm.285167	TC1573058	ENSMUST00000028209
AK002548	246.482	632.956	333.087	189.508	216.852	602.232	665.376	631.259	Capn10	Mus musculus adult male kidney cDNA, RIKEN full-length enriched library, clone:0610011I19 product:calpain 10, full insert sequence.	chr1	94830984	94837549	GO:0006508(proteolysis)	GO:0005622(intracellular)	GO:0004197(cysteine-type endopeptidase activity);GO:0004198(calpain activity);GO:0008233(peptidase activity);GO:0008234(cysteine-type peptidase activity);GO:0016787(hydrolase activity)	Mm.294315	TC1576164	ENSMUST00000027488
AK002569	203.203	258.418	200.834	280.144	128.63	196.667	288.99	289.598	2610110G12Rik	Mus musculus adult male kidney cDNA, RIKEN full-length enriched library, clone:0610011P08 product:0610011P08RIK PROTEIN, full insert sequence.	chr17	36040275	36046684			GO:0008415(acyltransferase activity);GO:0016740(transferase activity)	Mm.273155	NP744378///TC1581726///NP744175	ENSMUST00000056034///ENSMUST00000061052
AK002571	1743.16	169.431	1567.17	1579.25	2083.06	265.791	130.838	111.663	Grinl1a	Mus musculus adult male kidney cDNA, RIKEN full-length enriched library, clone:0610012A03 product:PUTATIVE IONOTROPIC GLUTAMATE RECEPTOR GLURR-F11694B (FRAGMENT) homolog [Rattus norvegicus], full insert sequence.	chr9	71326250	71332765		GO:0043025(cell soma)	GO:0004872(receptor activity)	Mm.21094	TC1593821	ENSMUST00000034720
AK002618	221.832	317.9	254.185	229.7	181.61	199.234	632.285	122.181	Entpd5	Mus musculus adult male kidney cDNA, RIKEN full-length enriched library, clone:0610012N06 product:ectonucleoside triphosphate diphosphohydrolase 5, full insert sequence.	chr12	85714806	85741808		GO:0005615(extracellular space);GO:0005783(endoplasmic reticulum);GO:0005886(plasma membrane);GO:0016020(membrane);GO:0016021(integral to membrane)	GO:0000287(magnesium ion binding);GO:0005509(calcium ion binding);GO:0016787(hydrolase activity);GO:0017110(nucleoside-diphosphatase activity)	Mm.10211	TC1575263	ENSMUST00000021662
AK002625	522.458	246.179	490.806	593.669	482.901	207.261	198.255	333.022	Rabggta	Mus musculus adult male kidney cDNA, RIKEN full-length enriched library, clone:0610013I14 product:Rab geranylgeranyl transferase, a subunit, full insert sequence.	chr14	56334713	56341094	GO:0018342(protein prenylation);GO:0018344(protein geranylgeranylation);GO:0018346(protein amino acid prenylation)		GO:0004659(prenyltransferase activity);GO:0004663(Rab-protein geranylgeranyltransferase activity);GO:0005515(protein binding);GO:0008270(zinc ion binding);GO:0008318(protein prenyltransferase activity);GO:0016740(transferase activity);GO:0046872(metal ion binding)	Mm.87216	NP384994///TC1595640	ENSMUST00000062861
AK002663	188.78	148.702	116.021	106.614	343.704	94.813	238.679	112.614	0610025J13Rik	Mus musculus adult male kidney cDNA, RIKEN full-length enriched library, clone:0610025J13 product:hypothetical protein, full insert sequence.	chr4	97988088	97998482				Mm.160113	TC1762401///TC1629510	ENSMUST00000062256
AK002680	133.539	128.751	122.748	157.489	120.381	104.202	103.503	178.55	Mtpap	Mus musculus adult male kidney cDNA, RIKEN full-length enriched library, clone:0610027A18 product:RIKEN cDNA 0610027A18 gene, full insert sequence.	chr18	4375589	4397328	GO:0006350(transcription);GO:0006397(mRNA processing)	GO:0005739(mitochondrion)	GO:0003676(nucleic acid binding);GO:0003723(RNA binding);GO:0004652(polynucleotide adenylyltransferase activity);GO:0016740(transferase activity)	Mm.49826	TC1576340///TC1601615	ENSMUST00000025077
AK002684	218.278	2045.75	153.517	317.151	184.166	2520.3	2123.57	1493.39	Tsen34	Mus musculus adult male kidney cDNA, RIKEN full-length enriched library, clone:0610027F08 product:LENG5 PROTEIN homolog [Homo sapiens], full insert sequence.	chr7	3645358	3652611	GO:0006388(tRNA splicing);GO:0006397(mRNA processing);GO:0008033(tRNA processing)	GO:0000214(tRNA-intron endonuclease complex);GO:0005634(nucleus)	GO:0000213(tRNA-intron endonuclease activity);GO:0004518(nuclease activity);GO:0004519(endonuclease activity);GO:0005515(protein binding);GO:0016787(hydrolase activity)	Mm.379100	TC1670405	ENSMUST00000038521
AK002691	614.021	126.83	550.754	660.835	630.473	132.538	151.275	96.6769	Dhrs4	Mus musculus adult male kidney cDNA, RIKEN full-length enriched library, clone:0610030A01 product:DNA segment, Chr 14, University of California at Los Angeles 2, full insert sequence.	chr14	56106028	56109177	GO:0008152(metabolic process);GO:0042574(retinal metabolic process)	GO:0005739(mitochondrion);GO:0005777(peroxisome)	GO:0001758(retinal dehydrogenase activity);GO:0004090(carbonyl reductase (NADPH) activity);GO:0016491(oxidoreductase activity)	Mm.27427	TC1633567	ENSMUST00000022821
AK002694	111.223	110.948	107.315	111.992	114.362	117.571	94.2553	121.016	Hpn	Mus musculus adult male kidney cDNA, RIKEN full-length enriched library, clone:0610030A17 product:hepsin, full insert sequence.	chr7	31887779	31900294	GO:0006508(proteolysis)	GO:0005886(plasma membrane);GO:0016020(membrane);GO:0016021(integral to membrane)	GO:0004252(serine-type endopeptidase activity);GO:0005044(scavenger receptor activity);GO:0008233(peptidase activity);GO:0016787(hydrolase activity)	Mm.19182	TC1606822///NP815644	ENSMUST00000039435
AK002701	546.934	609.789	477.066	519.706	644.029	197.175	550.662	1081.53	0610030E20Rik	Mus musculus adult male kidney cDNA, RIKEN full-length enriched library, clone:0610030E20 product:hypothetical protein, full insert sequence.	chr6	72297336	72300611				Mm.52711	TC1606222///TC1584479///TC1588151	ENSMUST00000077783
AK002708	157.045	306.505	197.203	133.382	140.55	304.013	120.433	495.069	1810034E14Rik	Mus musculus adult male kidney cDNA, RIKEN full-length enriched library, clone:0610030K08 product:unclassifiable, full insert sequence.	chr13	64350007	64369453				Mm.443331	TC1599430
AK002719	734.056	275.462	597.148	830.704	774.315	100.731	282.822	442.833	Mocs2	Mus musculus adult male kidney cDNA, RIKEN full-length enriched library, clone:0610031B01 product:hypothetical Molydopterin converting factor subunit 2 containing protein, full insert sequence.	chr13	115608493	115618939	GO:0006777(Mo-molybdopterin cofactor biosynthetic process);GO:0006790(sulfur metabolic process)		GO:0042802(identical protein binding)	Mm.19027	TC1750272///TC1577259	ENSMUST00000015680
AK002723	120.574	188.348	107.161	126.655	127.907	103.958	109.273	351.812	0610031G08Rik	Mus musculus adult male kidney cDNA, RIKEN full-length enriched library, clone:0610031G08 product:hypothetical protein, full insert sequence.	chr17	27154995	27159462
AK002731	255.361	112.078	415.821	193.422	156.841	115.353	91.0935	129.789	Tmem179b	Mus musculus adult male kidney cDNA, RIKEN full-length enriched library, clone:0610031L02 product:unclassifiable, full insert sequence.	chr19	8847018	8848932				Mm.45155	TC1650641///TC1579946	ENSMUST00000010249
AK002733	137.359	1638.12	140.068	168.616	103.393	2157.75	1442.09	1314.52	0610031O16Rik	Mus musculus adult male kidney cDNA, RIKEN full-length enriched library, clone:0610031O16 product:unclassifiable, full insert sequence.	chr3	137873679	137902628
AK002745	923.674	867.629	1056.34	792.215	922.47	1165.21	368.402	1069.27	Fbxo22	Mus musculus adult male kidney cDNA, RIKEN full-length enriched library, clone:0610033L19 product:F-box only protein 22, full insert sequence.	chr9	55056792	55072240	GO:0006512(ubiquitin cycle)			Mm.276429	TC1574437	ENSMUST00000093842
AK002779	145.639	234.299	212.792	114.949	109.176	294.689	241.014	167.193	0610037M15Rik	Mus musculus adult male kidney cDNA, RIKEN full-length enriched library, clone:0610037M15 product:unclassifiable, full insert sequence.	chr17	35378749	35566998
AK002785	375.038	209.174	553.385	253.681	318.048	53.0935	325.015	249.415	0610037P05Rik	Mus musculus adult male kidney cDNA, RIKEN full-length enriched library, clone:0610037P05 product:unclassifiable, full insert sequence.	chr16	14299336	14317425				Mm.42072	TC1611922///TC1576180	ENSMUST00000023357
AK002807	766.966	104.979	943.051	759.922	597.925	126.012	83.9897	104.936	2310035K24Rik	Mus musculus adult male kidney cDNA, RIKEN full-length enriched library, clone:0610038L13 product:RIKEN cDNA 0610038L13 gene, full insert sequence.	chr2	131036175	131039244				Mm.2937	TC1580692	ENSMUST00000089506
AK002812	137.691	165.634	126.945	109.192	176.935	109.232	140.219	247.45	Cd302	Mus musculus adult male kidney cDNA, RIKEN full-length enriched library, clone:0610038N09 product:hypothetical C-type lectin domain containing protein, full insert sequence.	chr2	60090049	60122475		GO:0016020(membrane);GO:0016021(integral to membrane)	GO:0005529(sugar binding)	Mm.227281	TC1582640	ENSMUST00000028356
AK002824	311.226	133.96	410.035	206.173	317.471	134.904	99.5326	167.443	Ormdl2	Mus musculus adult male kidney cDNA, RIKEN full-length enriched library, clone:0610039B07 product:weakly similar to HSPC160 (SIMILAR TO HSPC160 PROTEIN) [Homo sapiens], full insert sequence.	chr10	128254957	128258650		GO:0005783(endoplasmic reticulum);GO:0016020(membrane);GO:0016021(integral to membrane)		Mm.235562	TC1640127	ENSMUST00000026409
AK002831	164.199	886.619	104.251	239.993	148.353	1608.04	742.351	309.465	Hsd17b14	Mus musculus adult male kidney cDNA, RIKEN full-length enriched library, clone:0610039E24 product:similar to SHORT-CHAIN DEHYDROGENASE/REDUCTASE (SHORT-CHAIN DEHYDROGENASE/REDUCTASE RETSDR3) [Bos taurus], full insert sequence.	chr7	52811413	52822691	GO:0008150(biological_process);GO:0008152(metabolic process)	GO:0005575(cellular_component)	GO:0003674(molecular_function);GO:0016491(oxidoreductase activity)	Mm.285710	TC1708726	ENSMUST00000033097
AK002832	2203.44	162.719	2191.86	2255.34	2163.11	206.019	145.329	136.81	Gusb	Mus musculus adult male kidney cDNA, RIKEN full-length enriched library, clone:0610039G03 product:beta-glucuronidase structural, full insert sequence.	chr5	130474528	130478698	GO:0005975(carbohydrate metabolic process);GO:0008152(metabolic process)	GO:0005764(lysosome);GO:0005783(endoplasmic reticulum)	GO:0003824(catalytic activity);GO:0004553(hydrolase activity, hydrolyzing O-glycosyl compounds);GO:0004566(beta-glucuronidase activity);GO:0016787(hydrolase activity);GO:0016798(hydrolase activity, acting on glycosyl bonds);GO:0043169(cation binding)	Mm.3317	TC1597739///TC1600624	ENSMUST00000026613///ENSMUST00000026614
AK002850	217.933	391.866	199.685	154.709	299.405	540.39	394.204	241.004	Dab2	Mus musculus adult male kidney cDNA, RIKEN full-length enriched library, clone:0610039N04 product:disabled homolog 2 (Drosophila), full insert sequence.	chr15	6249788	6377765	GO:0000904(cellular morphogenesis during differentiation);GO:0001701(in utero embryonic development);GO:0006898(receptor-mediated endocytosis);GO:0006907(pinocytosis);GO:0007588(excretion)	GO:0005905(coated pit)	GO:0005515(protein binding);GO:0008022(protein C-terminus binding)	Mm.240830	TC1588795///TC1573586	ENSMUST00000078019///ENSMUST00000080880
AK002856	378.397	372.077	411.565	383.99	339.635	405.581	413.937	296.713	Rundc3a	Mus musculus adult male kidney cDNA, RIKEN full-length enriched library, clone:0610040A09 product:Rap2 interacting protein, full insert sequence.	chr11	102260480	102263867				Mm.2560	TC1606924///TC1760801///NP746147	ENSMUST00000006750
AK002860	104.201	271.935	126.167	114.491	71.9438	140.337	252.052	423.417	0610040B09Rik	Mus musculus adult male kidney cDNA, RIKEN full-length enriched library, clone:0610040B09 product:unclassifiable, full insert sequence.	chr11	96152349	96168224
AK002891	309.494	211.176	125.354	419.428	383.7	155.851	257.61	220.067	Rgs14	Mus musculus adult male kidney cDNA, RIKEN full-length enriched library, clone:0610041O18 product:regulator of G-protein signaling 14, full insert sequence.	chr13	55480529	55486048	GO:0007067(mitosis);GO:0007165(signal transduction);GO:0007186(G-protein coupled receptor protein signaling pathway);GO:0009968(negative regulation of signal transduction)	GO:0005634(nucleus);GO:0005819(spindle)	GO:0004871(signal transducer activity);GO:0005057(receptor signaling protein activity);GO:0005096(GTPase activator activity)	Mm.1426	TC1583889	ENSMUST00000063771
AK002917	774.918	111.904	326.147	776.683	1221.92	117.853	99.6295	118.229	Ddx3x	Mus musculus adult male kidney cDNA, RIKEN full-length enriched library, clone:0610042J09 product:fibroblast growth factor inducible 14, full insert sequence.	chrX	12869747	12871109		GO:0005622(intracellular);GO:0005634(nucleus);GO:0005737(cytoplasm)	GO:0000166(nucleotide binding);GO:0003676(nucleic acid binding);GO:0003677(DNA binding);GO:0003723(RNA binding);GO:0003724(RNA helicase activity);GO:0004004(ATP-dependent RNA helicase activity);GO:0004386(helicase activity);GO:0005524(ATP binding);GO:0008026(ATP-dependent helicase activity);GO:0016787(hydrolase activity)	Mm.289662	TC1572603///TC1630847///TC1621940	ENSMUST00000000804
AK002923	447.236	155.822	428.353	473.833	439.522	66.8558	292.626	107.983	Gcc2	Mus musculus adult male kidney cDNA, RIKEN full-length enriched library, clone:0610043A03 product:unclassifiable, full insert sequence.	chr10	57761394	57768340			GO:0005515(protein binding)	Mm.25531	TC1611882///TC1597729///TC1584215	ENSMUST00000057659
AK002926	127.113	170.227	105.159	80.5934	195.587	162.28	145.079	203.32	Klf13	Mus musculus adult male kidney cDNA, RIKEN full-length enriched library, clone:0610043C13 product:Kruppel-like factor 13, full insert sequence.	chr7	71036252	71069756	GO:0006350(transcription);GO:0006355(regulation of transcription, DNA-dependent);GO:0006366(transcription from RNA polymerase II promoter);GO:0045944(positive regulation of transcription from RNA polymerase II promoter)	GO:0005622(intracellular);GO:0005634(nucleus)	GO:0003676(nucleic acid binding);GO:0003677(DNA binding);GO:0003702(RNA polymerase II transcription factor activity);GO:0008270(zinc ion binding);GO:0046872(metal ion binding)	Mm.240473	TC1577792///NP359933	ENSMUST00000063694///ENSMUST00000008043
AK002936	782.816	170.105	659.828	773.878	914.743	269.343	123.535	117.438	Isca2	Mus musculus adult male brain cDNA, RIKEN full-length enriched library, clone:0710001C05 product:hypothetical Hypothetical hesB/yadR/yfhF family containing protein, full insert sequence.	chr12	86114219	86116035		GO:0005739(mitochondrion)	GO:0005506(iron ion binding);GO:0046872(metal ion binding)	Mm.25719	TC1699223
AK002961	1468.22	288.615	1592.9	1522.06	1289.7	145.864	185.434	534.548	Slc35b1	Mus musculus adult male brain cDNA, RIKEN full-length enriched library, clone:0710001I14 product:UDP-galactose translocator 2, full insert sequence.	chr11	95246235	95252966	GO:0006810(transport)	GO:0005783(endoplasmic reticulum);GO:0016020(membrane);GO:0016021(integral to membrane)	GO:0005351(sugar porter activity)	Mm.4593	TC1581928	ENSMUST00000021243
AK002979	119.704	3248.06	126.747	131.264	101.102	8941.53	213.175	589.46	Caly	Mus musculus adult male brain cDNA, RIKEN full-length enriched library, clone:0710001P07 product:D1 DOPAMINE RECEPTOR-INTERACTING PROTEIN CALCYON homolog [Mus musculus], full insert sequence.	chr7	147255778	147268447	GO:0007212(dopamine receptor signaling pathway)	GO:0016020(membrane);GO:0016021(integral to membrane)	GO:0050780(dopamine receptor binding)	Mm.44241	TC1592329///TC1592222	ENSMUST00000026541
AK002992	258.388	1070.34	157.612	330.393	287.157	2049.11	971.263	190.653	Hpca	Mus musculus adult male brain cDNA, RIKEN full-length enriched library, clone:0710005G22 product:hippocalcin, full insert sequence.	chr4	128788818	128798547			GO:0003779(actin binding);GO:0005488(binding);GO:0005509(calcium ion binding)	Mm.443017	TC1578508///TC1595434	ENSMUST00000030572
AK003008	1021.47	215.051	1162.6	876.74	1025.07	190.28	185.547	269.327	Mrps17	Mus musculus adult male brain cDNA, RIKEN full-length enriched library, clone:0710007A16 product:mitochondrial ribosomal protein S17, full insert sequence.	chr5	130221402	130224566	GO:0006412(translation);GO:0006810(transport)	GO:0005622(intracellular);GO:0005739(mitochondrion);GO:0005840(ribosome);GO:0016020(membrane);GO:0030529(ribonucleoprotein complex)	GO:0003723(RNA binding);GO:0003735(structural constituent of ribosome);GO:0005488(binding);GO:0019843(rRNA binding)	Mm.249809	TC1584409///TC1771822	ENSMUST00000042191
AK003019	904.245	1492.85	1148.05	1085.5	479.178	624.354	2618.9	1235.31	Pdlim7	Mus musculus adult male brain cDNA, RIKEN full-length enriched library, clone:0710007K04 product:LIM MINERALIZATION PROTEIN 3 homolog [Homo sapiens], full insert sequence.	chr13	55608133	55614795	GO:0001503(ossification);GO:0007275(multicellular organismal development);GO:0030036(actin cytoskeleton organization and biogenesis);GO:0030154(cell differentiation)	GO:0001725(stress fiber);GO:0001726(ruffle);GO:0005737(cytoplasm);GO:0005856(cytoskeleton)	GO:0005515(protein binding);GO:0008270(zinc ion binding);GO:0046872(metal ion binding)	Mm.275648	TC1654814///TC1589990	ENSMUST00000069929///ENSMUST00000046246
AK003037	480.875	165.11	544.213	261.181	637.229	209.618	117.313	168.399	Lrrc57	Mus musculus adult male brain cDNA, RIKEN full-length enriched library, clone:0710008F23 product:RIKEN cDNA 2810002D13 gene, full insert sequence.	chr2	120429973	120435048			GO:0005515(protein binding)	Mm.428639	TC1648684///TC1644743	ENSMUST00000102497
AK003081	452.202	152.159	389.816	321.1	645.689	148.935	200.002	107.54	Lsp1	Mus musculus adult male spleen cDNA, RIKEN full-length enriched library, clone:0910001J21 product:LYMPHOCYTE-SPECIFIC PROTEINS LSP1 AND S37 (PP52 PROTEIN) (52 KDA PHOSPHOPROTEIN) (LYMPHOCYTE-SPECIFIC ANTIGEN WP34) (S37 PROTEIN) homolog [Mus musculus], full insert sequence.	chr7	149646761	149680504	GO:0006915(apoptosis);GO:0006935(chemotaxis);GO:0006936(muscle contraction);GO:0006952(defense response);GO:0007010(cytoskeleton organization and biogenesis);GO:0007165(signal transduction)		GO:0003779(actin binding);GO:0004871(signal transducer activity);GO:0005516(calmodulin binding);GO:0017022(myosin binding)	Mm.234003	TC1594075	ENSMUST00000038946
AK003103	115.051	146.724	121.495	111.567	112.091	67.1273	158.059	214.985	1010001B22Rik	Mus musculus adult male heart cDNA, RIKEN full-length enriched library, clone:1010001B22 product:unclassifiable, full insert sequence.	chr5	110424529	110425417
AK003112	845.323	229.115	1135.6	888.964	511.399	167.442	253.062	266.839	Sepx1	Mus musculus adult male heart cDNA, RIKEN full-length enriched library, clone:1010001D24 product:selenoprotein R, full insert sequence.	chr17	24873586	24879716	GO:0030091(protein repair)	GO:0005634(nucleus);GO:0005737(cytoplasm)	GO:0000318(protein-methionine-R-oxide reductase activity);GO:0008113(protein-methionine-S-oxide reductase activity);GO:0008270(zinc ion binding);GO:0008430(selenium binding);GO:0016491(oxidoreductase activity);GO:0046872(metal ion binding)	Mm.28212
AK003136	154.932	233.507	174.673	163.552	126.571	153.87	264.919	281.731	1010001N08Rik	Mus musculus adult male heart cDNA, RIKEN full-length enriched library, clone:1010001N08 product:unclassifiable, full insert sequence.	chr18	11049928	11052565
AK003139	620.051	159.254	758.288	542.203	559.661	241.908	133.094	102.758	1810013D10Rik	Mus musculus adult male heart cDNA, RIKEN full-length enriched library, clone:1010001N24 product:RIKEN cDNA 1810013D10 gene, full insert sequence.	chr5	53658408	53669779				Mm.27900	NP745898	ENSMUST00000073903
AK003195	133.483	145.571	103.077	168.725	128.648	127.175	164.442	145.096	2610528E23Rik	Mus musculus 18-day embryo whole body cDNA, RIKEN full-length enriched library, clone:1110001A06 product:unclassifiable, full insert sequence.	chr16	57561504	57606956				Mm.425976	TC1580193///TC1609281	ENSMUST00000023430
AK003210	840.432	427.554	924.71	762.17	834.417	870.118	91.3812	321.162	Ptpmt1	Mus musculus 18-day embryo whole body cDNA, RIKEN full-length enriched library, clone:1110001D10 product:hypothetical Tyrosine specific protein phosphatase and dual specificity protein phosphatase family containing protein, full insert sequence.	chr2	90750869	90757753	GO:0006470(protein amino acid dephosphorylation);GO:0016311(dephosphorylation);GO:0046488(phosphatidylinositol metabolic process)	GO:0005575(cellular_component);GO:0005739(mitochondrion);GO:0016020(membrane)	GO:0004439(phosphoinositide 5-phosphatase activity);GO:0004721(phosphoprotein phosphatase activity);GO:0004725(protein tyrosine phosphatase activity);GO:0008138(protein tyrosine/serine/threonine phosphatase activity);GO:0016787(hydrolase activity);GO:0016791(phosphoric monoester hydrolase activity)	Mm.23926	TC1580007	ENSMUST00000077874
AK003213	225.141	705.11	206.729	249.269	219.425	171.66	1824.35	119.324	Vta1	Mus musculus 18-day embryo whole body cDNA, RIKEN full-length enriched library, clone:1110001D18 product:similar to MY012 PROTEIN [Homo sapiens], full insert sequence.	chr10	14375138	14425295				Mm.227983	TC1574889	ENSMUST00000020018
AK003286	830.93	160.245	825.595	799.872	867.324	104.727	188.498	187.511	Ict1	Mus musculus 18-day embryo whole body cDNA, RIKEN full-length enriched library, clone:1110002E03 product:immature colon carcinoma transcript 1, full insert sequence.	chr11	115265065	115272227	GO:0006415(translational termination)		GO:0003747(translation release factor activity)	Mm.271062	TC1588301	ENSMUST00000103036
AK003287	117.858	177.536	104.675	144.112	104.788	265.504	157.645	109.458	Ccdc28b	Mus musculus 18-day embryo whole body cDNA, RIKEN full-length enriched library, clone:1110002E08 product:hypothetical protein, full insert sequence.	chr4	129297719	129301152				Mm.383215	TC1664417///TC1661712	ENSMUST00000030586
AK003291	2008.32	279.786	2574.84	2229	1221.12	306.548	156.741	376.069	Tomm6	Mus musculus 18-day embryo whole body cDNA, RIKEN full-length enriched library, clone:1110002E23 product:OVER-EXPRESSED BREAST TUMOR PROTEIN homolog [Homo sapiens], full insert sequence.	chr17	47823653	47825335				Mm.188339	TC1774087	ENSMUST00000036398
AK003294	6156.5	255.098	6991.42	5557.12	5920.96	315.852	331.774	117.668	Ngfrap1	Mus musculus 18-day embryo whole body cDNA, RIKEN full-length enriched library, clone:1110002F04 product:nerve growth factor receptor (TNFRSF16) associated protein 1, full insert sequence.	chrX	132804878	132806496	GO:0006915(apoptosis);GO:0006917(induction of apoptosis);GO:0008625(induction of apoptosis via death domain receptors)	GO:0005634(nucleus);GO:0005829(cytosol)	GO:0005123(death receptor binding);GO:0046872(metal ion binding)	Mm.90787	TC1594258	ENSMUST00000053540
AK003308	627.81	116.823	559.564	607.002	716.863	123.574	116.099	110.797	Chchd7	Mus musculus 18-day embryo whole body cDNA, RIKEN full-length enriched library, clone:1110002K01 product:RIKEN cDNA 1810049H20 gene, full insert sequence.	chr4	3866034	3870670	GO:0008150(biological_process)	GO:0005575(cellular_component)	GO:0003674(molecular_function)	Mm.27406	TC1577224///TC1682890	ENSMUST00000041122
AK003315	743.588	229.242	987.619	557.382	685.763	118.199	273.103	296.422	Myeov2	Mus musculus 18-day embryo whole body cDNA, RIKEN full-length enriched library, clone:1110002M09 product:unclassifiable, full insert sequence.	chr1	94533734	94538542			GO:0004386(helicase activity)	Mm.30179	TC1728042	ENSMUST00000097642
AK003337	199.915	170.635	197.799	170.522	231.422	168.614	123.676	219.615	Zfp579	Mus musculus 18-day embryo whole body cDNA, RIKEN full-length enriched library, clone:1110003A17 product:hypothetical protein, full insert sequence.	chr7	4944455	4947703	GO:0006350(transcription);GO:0006355(regulation of transcription, DNA-dependent)	GO:0005622(intracellular);GO:0005634(nucleus)	GO:0003676(nucleic acid binding);GO:0003677(DNA binding);GO:0008270(zinc ion binding);GO:0046872(metal ion binding)	Mm.76400	TC1605000	ENSMUST00000040415
AK003346	110.941	1143.7	102.73	91.6738	138.419	2836.52	238.679	355.892	Mobkl1a	Mus musculus 18-day embryo whole body cDNA, RIKEN full-length enriched library, clone:1110003E08 product:weakly similar to CELL CYCLE ASSOCIATED PROTEIN MOB1-1 [Trypanosoma brucei], full insert sequence.	chr5	89149895	89179034	GO:0046777(protein amino acid autophosphorylation)	GO:0005634(nucleus);GO:0005737(cytoplasm)	GO:0008270(zinc ion binding);GO:0016301(kinase activity);GO:0019209(kinase activator activity);GO:0019900(kinase binding);GO:0046872(metal ion binding)	Mm.35764///Mm.392493	TC1649292///TC1601044///TC1598917	ENSMUST00000006424
AK003377	200.119	129.503	116.144	249.667	234.545	184.314	114.788	89.4074	Slc35b2	Mus musculus 18-day embryo whole body cDNA, RIKEN full-length enriched library, clone:1110003M08 product:hypothetical protein, full insert sequence.	chr17	45700908	45703003	GO:0006810(transport);GO:0043123(positive regulation of I-kappaB kinase/NF-kappaB cascade);GO:0046963(3'-phosphoadenosine 5'-phosphosulfate transport)	GO:0005794(Golgi apparatus);GO:0016020(membrane);GO:0016021(integral to membrane)	GO:0004871(signal transducer activity);GO:0046964(3'-phosphoadenosine 5'-phosphosulfate transporter activity)	Mm.289716	TC1588505	ENSMUST00000041353
AK003411	479.671	206.755	499.239	578.222	361.551	321.721	78.9281	219.615	Sec11c	Mus musculus 18-day embryo whole body cDNA, RIKEN full-length enriched library, clone:1110004D21 product:MICROSOMAL SIGNAL PEPTIDASE 21 KDA SUBUNIT (EC 3.4.-.-) (SPASE 21 KDA SUBUNIT) (SPC21) homolog [Rattus norvegicus], full insert sequence.	chr18	65960231	65977311	GO:0006465(signal peptide processing);GO:0006508(proteolysis)	GO:0005783(endoplasmic reticulum);GO:0005792(microsome);GO:0016020(membrane);GO:0016021(integral to membrane)	GO:0008233(peptidase activity);GO:0008236(serine-type peptidase activity);GO:0016787(hydrolase activity)	Mm.27800	TC1761969	ENSMUST00000025394
AK003413	832.996	178.198	609.42	642.554	1247.01	142.214	186.805	205.575	1110004E09Rik	Mus musculus 18-day embryo whole body cDNA, RIKEN full-length enriched library, clone:1110004E09 product:PROTEIN C21ORF59 homolog [Homo sapiens], full insert sequence.	chr16	90926083	90935058				Mm.45374	TC1576883	ENSMUST00000023694
AK003438	170.297	376.493	105.282	161.353	244.256	810.783	119.085	199.612	Ankra2	Mus musculus 18-day embryo whole body cDNA, RIKEN full-length enriched library, clone:1110004M18 product:ankyrin repeat, family A (RFXANK-like), 2, full insert sequence.	chr13	99033196	99043865	GO:0006355(regulation of transcription, DNA-dependent)	GO:0005624(membrane fraction);GO:0005737(cytoplasm);GO:0005829(cytosol);GO:0005856(cytoskeleton);GO:0016020(membrane)	GO:0003677(DNA binding);GO:0003700(transcription factor activity);GO:0005515(protein binding);GO:0030169(low-density lipoprotein binding)	Mm.209642	TC1701394///TC1594713///TC1674549	ENSMUST00000022164
AK003441	841.88	182.561	829.128	761.807	934.706	91.4703	107.441	348.772	mCG_142697	Mus musculus 18-day embryo whole body cDNA, RIKEN full-length enriched library, clone:1110004O12 product:hypothetical protein, full insert sequence.	chr18	36806784	36825564
AK003451	143.862	3167.82	97.2165	217.343	117.027	2521.58	4844.86	2137	Tipin	Mus musculus 18-day embryo whole body cDNA, RIKEN full-length enriched library, clone:1110005A05 product:hypothetical protein, full insert sequence.	chr9	64129413	64152599	GO:0008150(biological_process)	GO:0005634(nucleus);GO:0005737(cytoplasm)	GO:0005515(protein binding)	Mm.196219	TC1574960
AK003457	2845.66	143.409	2287.13	2531.47	3718.39	93.519	226.328	110.379	Cuedc2	Mus musculus 18-day embryo whole body cDNA, RIKEN full-length enriched library, clone:1110005D16 product:RIKEN cDNA 3010002G01 gene, full insert sequence.	chr19	46405033	46413114	GO:0006512(ubiquitin cycle)	GO:0005615(extracellular space);GO:0005634(nucleus)		Mm.218848	TC1604122///TC1668153	ENSMUST00000051234
AK003504	150.657	356.004	142.831	146.983	162.159	256.926	482.119	328.967	Fxyd1	Mus musculus 18-day embryo whole body cDNA, RIKEN full-length enriched library, clone:1110006M24 product:FXYD domain-containing ion transport regulator 1, full insert sequence.	chr7	31836698	31838141	GO:0006810(transport);GO:0006811(ion transport)	GO:0005615(extracellular space);GO:0016020(membrane);GO:0016021(integral to membrane)	GO:0005216(ion channel activity);GO:0005254(chloride channel activity);GO:0031404(chloride ion binding)	Mm.1491	TC1594264///TC1723058	ENSMUST00000039909
AK003543	215.664	345.39	226.959	179.951	240.084	131.706	406.609	497.854	5033414D02Rik	Mus musculus 18-day embryo whole body cDNA, RIKEN full-length enriched library, clone:1110007H22 product:similar to UNCHARACTERIZED HEMATOPOIETIC STEM/PROGENITOR CELLS PROTEIN MDS030 [Homo sapiens], full insert sequence.	chr19	29423166	29436361		GO:0016020(membrane);GO:0016021(integral to membrane)		Mm.275511	TC1710388	ENSMUST00000016639
AK003573	205.965	242.708	217.392	214.446	186.056	165.869	388.562	173.694	Snhg6	Mus musculus 18-day embryo whole body cDNA, RIKEN full-length enriched library, clone:1110008H02 product:unclassifiable, full insert sequence.	chr1	9932105	9934199
AK003575	239.583	315.487	216.687	211.611	290.451	424.724	111.229	410.509	0610037L13Rik	Mus musculus 18-day embryo whole body cDNA, RIKEN full-length enriched library, clone:1110008H16 product:hypothetical protein, full insert sequence.	chr4	107562467	107569720				Mm.274853	TC1662135///TC1599025	ENSMUST00000030346
AK003589	453.389	244.442	353.967	512.619	493.581	263.05	270.062	200.213	1110008L16Rik	Mus musculus 18-day embryo whole body cDNA, RIKEN full-length enriched library, clone:1110008L16 product:RIKEN cDNA 1110008L16 gene, full insert sequence.	chr12	56403736	56483476				Mm.383213	TC1579700	ENSMUST00000021411
AK003592	196.015	139.133	174.633	190.497	222.914	85.8037	103.996	227.599	Lrrc57	Mus musculus 18-day embryo whole body cDNA, RIKEN full-length enriched library, clone:1110008M22 product:RIKEN cDNA 2810002D13 gene, full insert sequence.	chr2	120429973	120435091			GO:0005515(protein binding)	Mm.428639	TC1648684///TC1644743	ENSMUST00000102497
AK003614	1555.97	386.792	874.616	1832.93	1960.37	973.55	106.415	80.4108	Elof1	Mus musculus 18-day embryo whole body cDNA, RIKEN full-length enriched library, clone:1110011K10 product:hypothetical protein, full insert sequence.	chr9	21917432	21921613	GO:0006350(transcription);GO:0006355(regulation of transcription, DNA-dependent)	GO:0005634(nucleus)	GO:0008270(zinc ion binding);GO:0046872(metal ion binding)	Mm.29801		ENSMUST00000013966
AK003688	630.993	167.637	633.831	524.294	734.855	97.9074	151.311	253.691	Dpy30	Mus musculus 18-day embryo whole body cDNA, RIKEN full-length enriched library, clone:1110014E22 product:DPY-30-LIKE PROTEIN homolog [Mus musculus], full insert sequence.	chr17	74698826	74715476		GO:0005634(nucleus)	GO:0042802(identical protein binding)	Mm.28536	TC1671343///TC1644952	ENSMUST00000024868
AK003689	1588.56	321.737	1224.68	1881.09	1659.9	94.2677	642.716	228.226	Lypla2	Mus musculus 18-day embryo whole body cDNA, RIKEN full-length enriched library, clone:1110014F02 product:lysophospholipase 2, full insert sequence.	chr4	135524139	135527816	GO:0006629(lipid metabolic process);GO:0006631(fatty acid metabolic process)		GO:0003824(catalytic activity);GO:0016787(hydrolase activity)	Mm.34302
AK003702	2115.95	261.062	1607.28	2326.8	2413.77	304.542	158.153	320.491	Poldip2	Mus musculus 18-day embryo whole body cDNA, RIKEN full-length enriched library, clone:1110014J17 product:PUTATIVE DNA POLYMERASE DELTA P38 SUBUNIT homolog [Homo sapiens], full insert sequence.	chr11	78328589	78336238		GO:0005634(nucleus);GO:0005739(mitochondrion)	GO:0030674(protein binding, bridging)	Mm.197493	TC1599661	ENSMUST00000001127
AK003729	106.851	644.311	111.477	147.476	61.5995	809.365	497.996	625.573	1110015M06Rik	Mus musculus 18-day embryo whole body cDNA, RIKEN full-length enriched library, clone:1110015M06 product:hypothetical Doublecortin containing protein, full insert sequence.	chr12	29122659	29233202	GO:0007242(intracellular signaling cascade)			Mm.310284	TC1596597	ENSMUST00000020963
AK003793	132.553	939.877	133.955	102.725	160.979	127.108	2157.54	534.98	1110018N20Rik	Mus musculus 18-day embryo whole body cDNA, RIKEN full-length enriched library, clone:1110018N20 product:unclassifiable, full insert sequence.	chr2	167015160	167018308				Mm.188175	TC1599825
AK003806	629.453	190.732	418.706	486.842	982.811	197.043	263.804	111.348	Ard1a	Mus musculus 18-day embryo whole body cDNA, RIKEN full-length enriched library, clone:1110019C05 product:hypothetical GCN5-related N-acetyltransferase containing protein, full insert sequence.	chrX	71162214	71167252	GO:0006323(DNA packaging);GO:0006475(internal protein amino acid acetylation);GO:0007001(chromosome organization and biogenesis (sensu Eukaryota));GO:0008152(metabolic process)	GO:0005737(cytoplasm)	GO:0004596(peptide alpha-N-acetyltransferase activity);GO:0005515(protein binding);GO:0008080(N-acetyltransferase activity);GO:0008415(acyltransferase activity);GO:0016740(transferase activity)	Mm.305796	TC1776172	ENSMUST00000033763
AK003820	1176.15	407.261	1177.94	811.441	1539.07	585.158	420.366	216.257	Atp11b	Mus musculus 18-day embryo whole body cDNA, RIKEN full-length enriched library, clone:1110019I14 product:RING-FINGER BINDING PROTEIN (FRAGMENT) homolog [Oryctolagus cuniculus], full insert sequence.	chr3	35737674	35755198	GO:0006810(transport);GO:0006812(cation transport);GO:0008152(metabolic process);GO:0015914(phospholipid transport)	GO:0016020(membrane);GO:0016021(integral to membrane)	GO:0000166(nucleotide binding);GO:0000287(magnesium ion binding);GO:0003824(catalytic activity);GO:0004012(phospholipid-translocating ATPase activity);GO:0005524(ATP binding);GO:0015662(ATPase activity, coupled to transmembrane movement of ions, phosphorylative mechanism);GO:0016787(hydrolase activity);GO:0016887(ATPase activity);GO:0046872(metal ion binding)	Mm.239416	TC1576168///TC1603478	ENSMUST00000029257
AK003821	123.945	239.244	117.535	123.597	130.702	311.108	111.757	294.866	Anapc5	Mus musculus 18-day embryo whole body cDNA, RIKEN full-length enriched library, clone:1110019I16 product:anaphase-promoting complex subunit 5, full insert sequence.	chr5	123255864	123268013	GO:0006512(ubiquitin cycle);GO:0007049(cell cycle);GO:0007067(mitosis);GO:0008150(biological_process);GO:0051301(cell division)	GO:0005575(cellular_component)	GO:0003674(molecular_function);GO:0005488(binding)	Mm.332667	TC1670606///TC1759466	ENSMUST00000070486
AK003844	114.059	162.623	79.9305	136.464	125.782	151.74	188.018	148.111	Pitpnc1	Mus musculus 18-day embryo whole body cDNA, RIKEN full-length enriched library, clone:1110020B03 product:RETINAL DEGENERATION B BETA homolog [Homo sapiens], full insert sequence.	chr11	107069205	107198951	GO:0006810(transport);GO:0046488(phosphatidylinositol metabolic process)	GO:0005622(intracellular);GO:0005737(cytoplasm)	GO:0008526(phosphatidylinositol transporter activity)	Mm.439910	TC1583632///TC1617656///TC1597307///TC1582586	ENSMUST00000103064
AK003877	109.683	281.463	91.9638	126.018	111.067	103.475	335.555	405.357	Vps25	Mus musculus 18-day embryo whole body cDNA, RIKEN full-length enriched library, clone:1110020N13 product:hypothetical Anticodon-binding domain of Class II aaRS structure containing protein, full insert sequence.	chr11	101114917	101119361	GO:0006350(transcription);GO:0006355(regulation of transcription, DNA-dependent);GO:0006810(transport);GO:0015031(protein transport)	GO:0005634(nucleus);GO:0005739(mitochondrion)		Mm.301020	TC1594640	ENSMUST00000042477
AK003900	227.345	93.5985	254.058	265.149	162.827	123.583	105.993	51.2197	1110021J02Rik	Mus musculus 18-day embryo whole body cDNA, RIKEN full-length enriched library, clone:1110021J02 product:hypothetical protein, full insert sequence.	chr17	29841199	29853939				Mm.440251	TC1667354///TC1585705	ENSMUST00000024815
AK003929	168.371	247.583	132.691	155.957	216.465	162.768	336.283	243.699	Auh	Mus musculus 18-day embryo whole body cDNA, RIKEN full-length enriched library, clone:1110025O22 product:AU RNA binding protein/enoyl-coenzyme A hydratase, full insert sequence.	chr13	53005578	53025046	GO:0000288(mRNA catabolic process, deadenylation-dependent decay);GO:0008152(metabolic process);GO:0009083(branched chain family amino acid catabolic process)	GO:0005739(mitochondrion)	GO:0003723(RNA binding);GO:0003824(catalytic activity);GO:0004300(enoyl-CoA hydratase activity);GO:0004490(methylglutaconyl-CoA hydratase activity);GO:0016829(lyase activity)	Mm.252034	TC1579130///TC1664216///TC1587566	ENSMUST00000021913
AK003974	1490.73	114.94	1569.13	1181.45	1721.6	105.264	97.6413	141.914	Ptov1	Mus musculus 18-day embryo whole body cDNA, RIKEN full-length enriched library, clone:1110030G05 product:prostate tumor over expressed gene 1, full insert sequence.	chr7	52118437	52119857	GO:0006418(tRNA aminoacylation for protein translation)		GO:0004812(aminoacyl-tRNA ligase activity);GO:0005524(ATP binding)	Mm.42855	TC1610189	ENSMUST00000046575
AK003997	448.52	241.078	316.955	431.023	597.581	469.943	180.034	73.2568	Twf2	Mus musculus 18-day embryo whole body cDNA, RIKEN full-length enriched library, clone:1110031B01 product:protein typrotein tyrosine kinase 9-like (A6-related protein), full insert sequence.	chr9	106109128	106117718	GO:0007242(intracellular signaling cascade)	GO:0005622(intracellular);GO:0005737(cytoplasm);GO:0005856(cytoskeleton)	GO:0003779(actin binding);GO:0005080(protein kinase C binding);GO:0005524(ATP binding)	Mm.274346	TC1572583	ENSMUST00000024047
AK004012	428.19	558.274	459.958	473.223	351.389	1067.7	337.758	269.361	Rabl2a	Mus musculus 18-day embryo whole body cDNA, RIKEN full-length enriched library, clone:1110031N17 product:weakly similar to RAB, MEMBER OF RAS ONCOGENE FAMILY-LIKE 2B [Homo sapiens], full insert sequence.	chr15	89412957	89420857	GO:0006886(intracellular protein transport);GO:0006913(nucleocytoplasmic transport);GO:0007165(signal transduction);GO:0007264(small GTPase mediated signal transduction)	GO:0016020(membrane)	GO:0000166(nucleotide binding);GO:0003924(GTPase activity);GO:0005515(protein binding);GO:0005525(GTP binding)	Mm.23258	TC1742922	ENSMUST00000023294
AK004015	692.575	318.43	308.207	714.251	1055.27	485.192	171.903	298.194	Fbxw2	Mus musculus 18-day embryo whole body cDNA, RIKEN full-length enriched library, clone:1110031P16 product:f-box and WD-40 domain protein 2, full insert sequence.	chr2	34667346	34681708	GO:0006512(ubiquitin cycle);GO:0016055(Wnt receptor signaling pathway)	GO:0005634(nucleus);GO:0005737(cytoplasm)		Mm.4465	TC1656503///TC1583849///TC1683037	ENSMUST00000091020///ENSMUST00000028220
AK004035	154.267	421.914	152.038	132.127	178.636	316.108	801.077	148.557	Taz	Mus musculus 18-day embryo whole body cDNA, RIKEN full-length enriched library, clone:1110032K01 product:SIMILAR TO TAFAZZIN (CARDIOMYOPATHY, DILATED 3A (X-LINKED), ENDOCARDIAL FIBROELASTOSIS 2, BARTH SYNDROME) homolog [Mus musculus], full insert sequence.	chrX	71528100	71535487	GO:0008152(metabolic process);GO:0046471(phosphatidylglycerol metabolic process)	GO:0005739(mitochondrion)	GO:0003674(molecular_function);GO:0008415(acyltransferase activity)	Mm.268483	TC1574015///TC1748776	ENSMUST00000069722
AK004057	180.947	220.419	269.797	135.625	137.419	190.204	98.4412	372.61	N/A	Mus musculus 18-day embryo whole body cDNA, RIKEN full-length enriched library, clone:1110033F18 product:weakly similar to U6 SNRNA-ASSOCIATED SM-LIKE PROTEIN LSM7 [Homo sapiens], full insert sequence.	chr10	80315565	80317954
AK004060	317.772	188.794	255.105	378.725	319.486	163.395	208.099	194.888	Ubac1	Mus musculus 18-day embryo whole body cDNA, RIKEN full-length enriched library, clone:1110033G07 product:weakly similar to PUTATIVE GLIALBLASTOMA CELL DIFFERENTIATION-RELATED PROTEIN [Homo sapiens], full insert sequence.	chr2	25854066	25863473	GO:0006464(protein modification process);GO:0006512(ubiquitin cycle)			Mm.247824	TC1576005	ENSMUST00000036509
AK004063	155.429	1972.83	186.086	112.577	167.625	1935.45	1594.1	2388.93	Tom1	Mus musculus 18-day embryo whole body cDNA, RIKEN full-length enriched library, clone:1110033H09 product:target of myb1 homolog (chicken), full insert sequence.	chr8	77584212	77594010	GO:0006810(transport);GO:0006886(intracellular protein transport);GO:0006897(endocytosis);GO:0015031(protein transport);GO:0016197(endosome transport)	GO:0005622(intracellular);GO:0005769(early endosome);GO:0005829(cytosol);GO:0016020(membrane)	GO:0005515(protein binding)	Mm.290868	TC1690912///TC1574441	ENSMUST00000036712///ENSMUST00000078847
AK004103	528.56	411.085	449.496	706.669	429.515	757.783	109.14	366.332	Vps29	Mus musculus 18-day embryo whole body cDNA, RIKEN full-length enriched library, clone:1110035A10 product:vacuolar protein sorting 29 (S. pombe), full insert sequence.	chr5	122804421	122813296	GO:0006810(transport);GO:0006896(Golgi to vacuole transport);GO:0015031(protein transport)	GO:0005768(endosome);GO:0016020(membrane)	GO:0016787(hydrolase activity)	Mm.445844///Mm.216528	TC1601902///TC1574725///TC1585242	ENSMUST00000031418
AK004138	227.348	342.407	367.088	144.286	170.669	411.394	513.975	101.852	Lrrc16a	Mus musculus 18-day embryo whole body cDNA, RIKEN full-length enriched library, clone:1110037D04 product:leucine rich repeat containing 16, full insert sequence.	chr13	24104352	24114505	GO:0006096(glycolysis)		GO:0004365(glyceraldehyde-3-phosphate dehydrogenase (phosphorylating) activity);GO:0005515(protein binding);GO:0051287(NAD binding)	Mm.211047	TC1596830///TC1581168	ENSMUST00000072889
AK004150	677.149	356.514	642.384	718.661	670.403	501.08	123.763	444.7	1110038B12Rik	Mus musculus 18-day embryo whole body cDNA, RIKEN full-length enriched library, clone:1110038B12 product:unclassifiable, full insert sequence.	chr17	35087185	35089413				Mm.28895	TC1672609
AK004151	375.618	422.069	335.655	496.634	294.565	118.005	921.798	226.403	Mrps10	Mus musculus 18-day embryo whole body cDNA, RIKEN full-length enriched library, clone:1110038B19 product:mitochondrial ribosomal protein S10, full insert sequence.	chr17	47505857	47515628	GO:0006412(translation)	GO:0005622(intracellular);GO:0005739(mitochondrion);GO:0005761(mitochondrial ribosome);GO:0005763(mitochondrial small ribosomal subunit);GO:0005840(ribosome);GO:0030529(ribonucleoprotein complex)	GO:0003735(structural constituent of ribosome)	Mm.216250	TC1576781	ENSMUST00000060752
AK004186	133.343	141.068	113.447	182.693	103.889	137.325	193.659	92.2193	1110046J04Rik	Mus musculus 18-day embryo whole body cDNA, RIKEN full-length enriched library, clone:1110046J04 product:unclassifiable, full insert sequence.	chr13	34027900	34052050				Mm.443347	TC1602179///TC1713341
AK004190	113.245	245.91	105.785	123.078	110.872	223.3	421.507	92.9242	Timm8b	Mus musculus 18-day embryo whole body cDNA, RIKEN full-length enriched library, clone:1110046L21 product:translocase of inner mitochondrial membrane 8 homolog b (yeast), full insert sequence.	chr9	50412014	50422297	GO:0006457(protein folding);GO:0006605(protein targeting);GO:0006626(protein targeting to mitochondrion);GO:0006810(transport);GO:0006886(intracellular protein transport);GO:0015031(protein transport);GO:0045039(protein import into mitochondrial inner membrane)	GO:0005739(mitochondrion);GO:0005743(mitochondrial inner membrane);GO:0016020(membrane);GO:0019866(organelle inner membrane);GO:0042719(mitochondrial intermembrane space protein transporter complex)	GO:0008270(zinc ion binding);GO:0008565(protein transporter activity);GO:0015450(protein translocase activity);GO:0046872(metal ion binding)	Mm.379061	TC1575446///TC1594262	ENSMUST00000044051
AK004191	388.463	321.81	605.459	352.976	206.956	458.559	169.798	337.074	Tctex1d2	Mus musculus 18-day embryo whole body cDNA, RIKEN full-length enriched library, clone:1110046M15 product:hypothetical protein, full insert sequence.	chr16	32419787	32428978				Mm.302693	TC1665924	ENSMUST00000014220
AK004221	181.095	483.106	287.701	90.8224	164.761	335.667	416.602	697.048	1110050K14Rik	Mus musculus 18-day embryo whole body cDNA, RIKEN full-length enriched library, clone:1110050K14 product:unclassifiable, full insert sequence.	chr8	123582702	123584313
AK004232	157.5	176.314	149.128	162.507	160.864	261.162	141.758	126.02	Pla2g2d	Mus musculus 18-day embryo whole body cDNA, RIKEN full-length enriched library, clone:1110051K23 product:phospholipase A2, group IID, full insert sequence.	chr4	138333808	138338058	GO:0006644(phospholipid metabolic process);GO:0016042(lipid catabolic process)	GO:0005615(extracellular space)	GO:0004623(phospholipase A2 activity);GO:0005509(calcium ion binding);GO:0016787(hydrolase activity);GO:0046872(metal ion binding)	Mm.71913	TC1581598	ENSMUST00000030528
AK004345	316.669	111.936	323.917	255.931	370.159	143.436	88.044	104.327	Mtmr14	Mus musculus 18-day embryo whole body cDNA, RIKEN full-length enriched library, clone:1110061O04 product:hypothetical protein, full insert sequence.	chr6	113215963	113231196	GO:0006470(protein amino acid dephosphorylation)		GO:0004721(phosphoprotein phosphatase activity)	Mm.197816	TC1618334///TC1635278	ENSMUST00000032403
AK004357	158.708	465.653	108.201	229.159	138.764	123.507	846.847	426.605	Ftsj1	Mus musculus 18-day embryo whole body cDNA, RIKEN full-length enriched library, clone:1110063E01 product:Ftsj homolog (E. coli), full insert sequence.	chrX	7825984	7829532				Mm.327529	TC1576218///NP374965	ENSMUST00000033513
AK004368	96.3302	146.152	79.8915	100.324	108.775	222.038	108.539	107.878	Mogat1	Mus musculus 18-day embryo whole body cDNA, RIKEN full-length enriched library, clone:1110064N14 product:diacylglycerol O-acyltransferase 2-like 1, full insert sequence.	chr1	78534246	78534738	GO:0006071(glycerol metabolic process);GO:0006629(lipid metabolic process);GO:0006651(diacylglycerol biosynthetic process);GO:0008610(lipid biosynthetic process);GO:0045454(cell redox homeostasis)	GO:0005624(membrane fraction);GO:0005783(endoplasmic reticulum);GO:0016020(membrane);GO:0016021(integral to membrane)	GO:0003846(2-acylglycerol O-acyltransferase activity);GO:0004144(diacylglycerol O-acyltransferase activity);GO:0008415(acyltransferase activity);GO:0016740(transferase activity)	Mm.41325	TC1672068///TC1586319///NP488211	ENSMUST00000012331
AK004380	298.259	241.857	443.514	211.568	239.696	97.5314	287.52	340.519	Tmem141	Mus musculus 18-day embryo whole body cDNA, RIKEN full-length enriched library, clone:1110065P14 product:hypothetical protein, full insert sequence.	chr2	25475623	25477522		GO:0016021(integral to membrane)		Mm.271147	TC1602965	ENSMUST00000028308
AK004382	699.357	263.611	958.827	524.995	614.249	122.208	216.668	451.958	1110065P20Rik	Mus musculus 18-day embryo whole body cDNA, RIKEN full-length enriched library, clone:1110065P20 product:unclassifiable, full insert sequence.	chr4	124526737	124527623				Mm.387568	TC1620361///TC1710111
AK004405	218.03	170.157	255.435	184.809	213.846	135.252	260.024	115.195	Xrcc6bp1	Mus musculus 18-day embryo whole body cDNA, RIKEN full-length enriched library, clone:1110068E08 product:similar to Ku70-binding protein (Fragment) [Homo sapiens], full insert sequence.	chr10	126324304	126338411	GO:0006508(proteolysis)		GO:0008237(metallopeptidase activity);GO:0008270(zinc ion binding)	Mm.276769	TC1586702///NP1304916	ENSMUST00000026504
AK004406	528.297	230.293	429.81	525.058	630.023	65.8649	473.223	151.791	Maf1	Mus musculus 18-day embryo whole body cDNA, RIKEN full-length enriched library, clone:1110068E11 product:MAF1 homolog (yeast), full insert sequence.	chr15	76182425	76184803	GO:0006350(transcription);GO:0006355(regulation of transcription, DNA-dependent)	GO:0005622(intracellular);GO:0005634(nucleus)		Mm.289680	TC1646073	ENSMUST00000023212
AK004433	815.749	109.541	692.5	650.931	1103.82	128.902	118.593	81.1291	Unc50	Mus musculus 18-day embryo whole body cDNA, RIKEN full-length enriched library, clone:1190001J05 product:UNC-50 RELATED PROTEIN homolog [Rattus norvegicus], full insert sequence.	chr1	37487030	37495969		GO:0005794(Golgi apparatus);GO:0016021(integral to membrane)		Mm.27404	TC1628001	ENSMUST00000027285
AK004434	215.487	158.487	436.613	100.958	108.891	177.994	216.273	81.1947	1190001L17Rik	Mus musculus 18-day embryo whole body cDNA, RIKEN full-length enriched library, clone:1190001L17 product:unclassifiable, full insert sequence.	chr17	15074847	15080082				Mm.122698	TC1671477
AK004446	104.256	114.512	76.149	125.089	111.531	132.841	110.379	100.316	Ssu72	Mus musculus 18-day embryo whole body cDNA, RIKEN full-length enriched library, clone:1190002E22 product:hypothetical Ssu72-like protein containing protein, full insert sequence.	chr4	155079232	155090787				Mm.294770	TC1591268	ENSMUST00000030905
AK004512	1067.54	185.611	1499.08	885.517	818.024	96.5536	149.303	310.975	1810058I24Rik	Mus musculus 18-day embryo whole body cDNA, RIKEN full-length enriched library, clone:1190007C21 product:unclassifiable, full insert sequence.	chr6	35202698	35211997				Mm.228046	TC1714642///TC1599778	ENSMUST00000101536
AK004513	118.377	3300.65	106.654	129.655	118.821	4776.39	2029.42	3096.15	1190007F08Rik	Mus musculus 18-day embryo whole body cDNA, RIKEN full-length enriched library, clone:1190007F08 product:hypothetical protein, full insert sequence.	chr4	153394701	153400259				Mm.260690	TC1617749///TC1634650	ENSMUST00000097765///ENSMUST00000097764
AK004521	176.831	146.655	188.783	182.692	159.019	83.6386	237.787	118.538	Disp1	Mus musculus 18-day embryo whole body cDNA, RIKEN full-length enriched library, clone:1190008H24 product:hypothetical protein, full insert sequence.	chr1_random	58102	109637	GO:0007224(smoothened signaling pathway);GO:0007225(patched ligand processing);GO:0007368(determination of left/right symmetry);GO:0007389(pattern specification process);GO:0009880(embryonic pattern specification);GO:0009953(dorsal/ventral pattern formation);GO:0015833(peptide transport)	GO:0016020(membrane)	GO:0008158(hedgehog receptor activity);GO:0015197(peptide transporter activity)	Mm.358721	TC1578610///TC1652175	ENSMUST00000003035
AK004541	3611.15	131.111	4584.73	3256.34	2992.39	155.914	146.02	91.3986	Wars	Mus musculus adult male lung cDNA, RIKEN full-length enriched library, clone:1200002C07 product:tryptophanyl-tRNA synthetase, full insert sequence.	chr12	110098241	110131407	GO:0006412(translation);GO:0006418(tRNA aminoacylation for protein translation);GO:0006436(tryptophanyl-tRNA aminoacylation)		GO:0000166(nucleotide binding);GO:0004812(aminoacyl-tRNA ligase activity);GO:0004830(tryptophan-tRNA ligase activity);GO:0005524(ATP binding);GO:0016874(ligase activity)	Mm.38433	TC1754857///TC1588780	ENSMUST00000078788
AK004553	326.269	158.715	338.391	357.333	283.084	69.3227	288.597	118.224	Numb	Mus musculus adult male lung cDNA, RIKEN full-length enriched library, clone:1200002O22 product:numb gene homolog (Drosophila), full insert sequence.	chr12	85136388	85262808	GO:0007275(multicellular organismal development);GO:0007399(nervous system development);GO:0007405(neuroblast proliferation);GO:0007409(axonogenesis);GO:0030900(forebrain development)	GO:0005634(nucleus);GO:0005737(cytoplasm);GO:0005769(early endosome);GO:0016020(membrane);GO:0019897(extrinsic to plasma membrane);GO:0045177(apical part of cell)	GO:0005515(protein binding)	Mm.4390	TC1771071///TC1604865///TC1576911	ENSMUST00000021647
AK004560	446.819	362.286	385.911	329.578	624.966	302.175	227.541	557.141	Tanc1	Mus musculus adult male lung cDNA, RIKEN full-length enriched library, clone:1200003E16 product:hypothetical Serine-rich region containing protein, full insert sequence.	chr2	59679796	59684206			GO:0003677(DNA binding);GO:0005488(binding)	Mm.27917	TC1575754///TC1595239	ENSMUST00000037526///ENSMUST00000056900
AK004562	970.551	430.441	1257.22	1030.76	623.674	868.275	160.08	262.968	Ptp4a3	Mus musculus adult male lung cDNA, RIKEN full-length enriched library, clone:1200003F10 product:protein tyrosine phosphatase 4a3, full insert sequence.	chr15	73555227	73589196	GO:0006470(protein amino acid dephosphorylation);GO:0016311(dephosphorylation)	GO:0016020(membrane)	GO:0004721(phosphoprotein phosphatase activity);GO:0004725(protein tyrosine phosphatase activity);GO:0008138(protein tyrosine/serine/threonine phosphatase activity);GO:0016787(hydrolase activity);GO:0016791(phosphoric monoester hydrolase activity)	Mm.390807	TC1780489///TC1577306	ENSMUST00000080682
AK004569	302.306	150.661	248.461	366.937	291.519	132.729	160.286	158.968	Cdc40	Mus musculus adult male lung cDNA, RIKEN full-length enriched library, clone:1200003H23 product:PRE-MRNA SPLICING FACTOR PRP17 (HPRP17) (EH-BINDING PROTEIN 3) (EHB3) homolog [Homo sapiens], full insert sequence.	chr10	40551431	40602924	GO:0006397(mRNA processing);GO:0008380(RNA splicing)	GO:0005634(nucleus);GO:0005681(spliceosome)		Mm.46063	TC1582396	ENSMUST00000044166
AK004577	242.463	216.349	159.741	312.747	254.9	156.498	251.277	241.272	Cd97	Mus musculus adult male lung cDNA, RIKEN full-length enriched library, clone:1200003K19 product:CD97 antigen, full insert sequence.	chr8	86247263	86265068	GO:0007155(cell adhesion);GO:0007165(signal transduction);GO:0007186(G-protein coupled receptor protein signaling pathway);GO:0007218(neuropeptide signaling pathway)	GO:0005615(extracellular space);GO:0016020(membrane);GO:0016021(integral to membrane)	GO:0004871(signal transducer activity);GO:0004872(receptor activity);GO:0004888(transmembrane receptor activity);GO:0004930(G-protein coupled receptor activity);GO:0005509(calcium ion binding);GO:0005515(protein binding)	Mm.334648	TC1588051	ENSMUST00000075843
AK004579	3220.03	406.661	3591.79	2350.41	3717.89	250.883	66.6217	902.479	Rnf10	Mus musculus adult male lung cDNA, RIKEN full-length enriched library, clone:1200003L15 product:ring finger protein 10, full insert sequence.	chr5	115691779	115722903			GO:0005515(protein binding);GO:0008270(zinc ion binding);GO:0046872(metal ion binding)	Mm.30051	TC1729787	ENSMUST00000040555
AK004584	138.918	130.966	123.906	100.001	192.846	107.715	133.99	151.191	N/A	Mus musculus adult male lung cDNA, RIKEN full-length enriched library, clone:1200003N03 product:glucocorticoid-induced leucine zipper, full insert sequence.	chrX	137074075	137077724
AK004585	135.578	163.782	102.97	229.118	74.6465	138.894	226.991	125.461	Gm7008	Mus musculus adult male lung cDNA, RIKEN full-length enriched library, clone:1200003N10 product:hypothetical protein, full insert sequence.	chr12	40949344	40951825					TC1690702///TC1589126	ENSMUST00000038121
AK004601	519.198	109.059	506.164	619.424	432.005	77.975	107.92	141.283	Inpp5b	Mus musculus adult male lung cDNA, RIKEN full-length enriched library, clone:1200004L23 product:inositol polyphosphate-5-phosphatase, 75 kDa, full insert sequence.	chr4	124428555	124478755	GO:0007165(signal transduction)	GO:0005622(intracellular);GO:0005829(cytosol);GO:0016021(integral to membrane)	GO:0004437(inositol or phosphatidylinositol phosphatase activity);GO:0004445(inositol-polyphosphate 5-phosphatase activity)	Mm.296202	TC1773788///TC1593124	ENSMUST00000094782
AK004608	258.499	197.016	225.919	301.025	248.554	96.0039	393.803	101.241	Hspa8	Mus musculus adult male lung cDNA, RIKEN full-length enriched library, clone:1200006C03 product:heat shock 70kD protein 8, full insert sequence.	chr9	40609355	40613282	GO:0000074(regulation of progression through cell cycle);GO:0006457(protein folding);GO:0009408(response to heat);GO:0051085(chaperone cofactor-dependent protein folding)	GO:0005634(nucleus);GO:0009986(cell surface)	GO:0000166(nucleotide binding);GO:0005515(protein binding);GO:0005524(ATP binding);GO:0042623(ATPase activity, coupled);GO:0051082(unfolded protein binding)	Mm.290774	TC1633150///NP1316547	ENSMUST00000015800
AK004609	217.406	183.299	161.399	257.358	233.46	299.026	79.3191	171.553	Slc46a3	Mus musculus adult male lung cDNA, RIKEN full-length enriched library, clone:1200006F02 product:similar to FKSG16 [Homo sapiens], full insert sequence.	chr5	148690016	148706391		GO:0005615(extracellular space);GO:0016021(integral to membrane)		Mm.153218	TC1581651	ENSMUST00000031655
AK004618	247.263	211.225	157.988	335.428	248.372	120.481	304.193	209.001	Dcaf6	Mus musculus adult male lung cDNA, RIKEN full-length enriched library, clone:1200006M05 product:similar to PC326 PROTEIN [Homo sapiens], full insert sequence.	chr1	167259631	167390418		GO:0005634(nucleus)	GO:0003677(DNA binding)	Mm.227605	TC1724934	ENSMUST00000027856
AK004624	835.683	142.534	954.135	936.183	616.731	128.39	143.891	155.32	Mbd1	Mus musculus adult male lung cDNA, RIKEN full-length enriched library, clone:1200007A08 product:methyl-CpG binding domain protein 1, full insert sequence.	chr18	74427957	74442339	GO:0006306(DNA methylation);GO:0006350(transcription);GO:0006355(regulation of transcription, DNA-dependent)	GO:0000785(chromatin);GO:0000792(heterochromatin);GO:0005634(nucleus)	GO:0003677(DNA binding);GO:0008270(zinc ion binding);GO:0046872(metal ion binding)	Mm.22522	TC1699912///TC1727829///TC1588047	ENSMUST00000025446
AK004628	363.254	127.68	485.084	404.677	200.002	148.202	141.483	93.3562	Nisch	Mus musculus adult male lung cDNA, RIKEN full-length enriched library, clone:1200007D05 product:nischarin, full insert sequence.	chr14	31996498	32020012	GO:0007154(cell communication);GO:0016601(Rac protein signal transduction);GO:0030036(actin cytoskeleton organization and biogenesis);GO:0030336(negative regulation of cell migration)	GO:0005829(cytosol)	GO:0004872(receptor activity);GO:0005178(integrin binding);GO:0005515(protein binding);GO:0035091(phosphoinositide binding)	Mm.298728	TC1665365///NP742971///TC1616062	ENSMUST00000022469
AK004637	3555.74	145.109	3485.64	4435.28	2746.3	128.825	147.815	158.688	Lamp1	Mus musculus adult male lung cDNA, RIKEN full-length enriched library, clone:1200007I01 product:lysosomal membrane glycoprotein 1, full insert sequence.	chr8	13159134	13175338		GO:0005764(lysosome);GO:0005770(late endosome);GO:0005771(multivesicular body);GO:0009897(external side of plasma membrane);GO:0016020(membrane);GO:0016021(integral to membrane);GO:0042383(sarcolemma);GO:0042470(melanosome)		Mm.16716	TC1655738	ENSMUST00000033824
AK004648	353.106	148.9	394.557	296.988	367.775	252.544	88.9549	105.2	Rgs3	Mus musculus adult male lung cDNA, RIKEN full-length enriched library, clone:1200008B01 product:regulator of G-protein signaling 3, full insert sequence.	chr4	62295411	62363369	GO:0007186(G-protein coupled receptor protein signaling pathway);GO:0009968(negative regulation of signal transduction)	GO:0005634(nucleus);GO:0005737(cytoplasm);GO:0005886(plasma membrane);GO:0016020(membrane)	GO:0004871(signal transducer activity);GO:0005096(GTPase activator activity);GO:0005515(protein binding)	Mm.286753	NP1260275///TC1582811	ENSMUST00000065870///ENSMUST00000084521///ENSMUST00000081171///ENSMUST00000098030
AK004654	1674.16	219.597	2062.94	1598.35	1361.21	474.515	105.912	78.3639	Syde1	Mus musculus adult male lung cDNA, RIKEN full-length enriched library, clone:1200008N06 product:hypothetical RhoGAP domain containing protein, full insert sequence.	chr10	78047252	78054691	GO:0007165(signal transduction);GO:0008150(biological_process)	GO:0005575(cellular_component);GO:0005622(intracellular)	GO:0003674(molecular_function)	Mm.86439	TC1579546	ENSMUST00000040580
AK004674	471.876	154.56	570.678	381.895	463.054	118.199	150.307	195.176	1200009I06Rik	Mus musculus adult male lung cDNA, RIKEN full-length enriched library, clone:1200009I06 product:RIKEN cDNA 1200009I06 gene, full insert sequence.	chr12	112655655	112669394				Mm.248640	TC1707507	ENSMUST00000021709
AK004694	1495.7	132.976	1342.72	1439.61	1704.78	126.509	140.004	132.414	Mtap4	Mus musculus adult male lung cDNA, RIKEN full-length enriched library, clone:1200010K05 product:microtubule-associated protein 4, full insert sequence.	chr9	109965138	109986451	GO:0007017(microtubule-based process);GO:0007026(negative regulation of microtubule depolymerization)	GO:0005874(microtubule);GO:0005875(microtubule associated complex)	GO:0005519(cytoskeletal regulatory protein binding)	Mm.443428///Mm.217318///Mm.408026	NP713371///TC1580222///TC1617551	ENSMUST00000065171
AK004706	108.115	307.07	115.54	109.493	99.3123	364.909	410.36	145.942	Mdga1	Mus musculus adult male lung cDNA, RIKEN full-length enriched library, clone:1200011I03 product:hypothetical MAM domain containing protein, full insert sequence.	chr17	29964902	29979366	GO:0008150(biological_process);GO:0009399(nitrogen fixation)	GO:0016020(membrane);GO:0045121(lipid raft)	GO:0003674(molecular_function);GO:0016163(nitrogenase activity)	Mm.40901	TC1601802
AK004715	622.017	177.207	567.757	534.878	763.417	131.315	312.81	87.4948	Opa1	Mus musculus adult male lung cDNA, RIKEN full-length enriched library, clone:1200011N24 product:DYNAMIN-LIKE 120 KDA PROTEIN, MITOCHONDRIAL PRECURSOR (OPTIC ATROPHY 1 GENE PROTEIN) homolog [Homo sapiens], full insert sequence.	chr16	29579427	29652576	GO:0000266(mitochondrial fission);GO:0006915(apoptosis);GO:0007007(inner mitochondrial membrane organization and biogenesis);GO:0007601(visual perception);GO:0008053(mitochondrial fusion);GO:0019896(axon transport of mitochondrion);GO:0045768(positive regulation of anti-apoptosis);GO:0050896(response to stimulus)	GO:0005739(mitochondrion);GO:0005741(mitochondrial outer membrane);GO:0005743(mitochondrial inner membrane);GO:0005758(mitochondrial intermembrane space);GO:0016020(membrane);GO:0016021(integral to membrane);GO:0030061(mitochondrial crista);GO:0030425(dendrite)	GO:0000166(nucleotide binding);GO:0000287(magnesium ion binding);GO:0003924(GTPase activity);GO:0005525(GTP binding)	Mm.274285	NP1220815///TC1613699///NP749394	ENSMUST00000038867///ENSMUST00000068650
AK004729	380.272	285.316	276.272	508.544	355.999	415.169	186.405	254.374	Nfya	Mus musculus adult male lung cDNA, RIKEN full-length enriched library, clone:1200012O07 product:nuclear transcription factor-Y alpha, full insert sequence.	chr17	48527259	48549046	GO:0006350(transcription);GO:0006355(regulation of transcription, DNA-dependent);GO:0006357(regulation of transcription from RNA polymerase II promoter);GO:0045893(positive regulation of transcription, DNA-dependent);GO:0045944(positive regulation of transcription from RNA polymerase II promoter)	GO:0005634(nucleus)	GO:0003677(DNA binding);GO:0003700(transcription factor activity);GO:0005515(protein binding);GO:0016563(transcriptional activator activity)	Mm.4929	TC1575982///TC1597000	ENSMUST00000078800
AK004736	1048.65	357.738	677.183	1655.36	813.408	82.7854	244.406	746.024	Aqp5	Mus musculus adult male lung cDNA, RIKEN full-length enriched library, clone:1200013B18 product:aquaporin 5, full insert sequence.	chr15	99421458	99425260	GO:0006810(transport);GO:0006833(water transport)	GO:0005615(extracellular space);GO:0005887(integral to plasma membrane);GO:0005902(microvillus);GO:0009925(basal plasma membrane);GO:0016020(membrane);GO:0016021(integral to membrane);GO:0016324(apical plasma membrane);GO:0019867(outer membrane)	GO:0005215(transporter activity);GO:0015250(water channel activity);GO:0015288(porin activity)	Mm.45580	TC1579080	ENSMUST00000042340
AK004756	4842.44	131.726	4692.53	7209.98	2624.81	161.54	85.8983	147.74	Slc29a1	Mus musculus adult male lung cDNA, RIKEN full-length enriched library, clone:1200014D21 product:solute carrier family 29 (nucleoside transporters), member 1, full insert sequence.	chr17	45722170	45732452	GO:0006810(transport);GO:0015858(nucleoside transport)	GO:0005887(integral to plasma membrane);GO:0016020(membrane);GO:0016021(integral to membrane)	GO:0005337(nucleoside transporter activity);GO:0005515(protein binding)	Mm.29744	TC1572393	ENSMUST00000051574
AK004758	846.221	440.757	706.171	755.871	1076.62	1133.19	70.1956	118.884	Tns1	Mus musculus adult male lung cDNA, RIKEN full-length enriched library, clone:1200014E20 product:tensin, full insert sequence.	chr1	73959502	73975087	GO:0007044(cell-substrate junction assembly);GO:0007242(intracellular signaling cascade);GO:0016477(cell migration)	GO:0005925(focal adhesion);GO:0030055(cell-matrix junction)	GO:0003779(actin binding)	Mm.309975	TC1592782///TC1591177///TC1779280///TC1672187///TC1702789	ENSMUST00000050681///ENSMUST00000068832
AK004759	3143.93	151.908	2523.91	3013.22	3894.67	188.51	121.909	145.306	Ampd2	Mus musculus adult male lung cDNA, RIKEN full-length enriched library, clone:1200014F01 product:AMP DEAMINASE 2 (EC 3.5.4.6) (AMP DEAMINASE ISOFORM L) homolog [Homo sapiens], full insert sequence.	chr3	107876979	107889569	GO:0006144(purine base metabolic process);GO:0006163(purine nucleotide metabolic process);GO:0009117(nucleotide metabolic process);GO:0009168(purine ribonucleoside monophosphate biosynthetic process)		GO:0003876(AMP deaminase activity);GO:0016787(hydrolase activity);GO:0019239(deaminase activity)	Mm.274335	TC1692418	ENSMUST00000102637
AK004767	140.471	258.569	121.498	178.364	121.551	151.353	206.346	418.006	Rab3il1	Mus musculus adult male lung cDNA, RIKEN full-length enriched library, clone:1200014K04 product:similar to GRAB [Rattus norvegicus], full insert sequence.	chr19	10092717	10110076			GO:0005515(protein binding);GO:0017112(Rab guanyl-nucleotide exchange factor activity)	Mm.281969	TC1586565///TC1582033	ENSMUST00000025565
AK004772	130.933	137.89	136.821	148.23	107.747	142.817	167.441	103.412	Pde1b	Mus musculus adult male lung cDNA, RIKEN full-length enriched library, clone:1200014O08 product:phosphodiesterase 1B, Ca2+-calmodulin dependent, 63 kDa, full insert sequence.	chr15	103345801	103360483	GO:0007165(signal transduction);GO:0007626(locomotory behavior);GO:0008542(visual learning)		GO:0003824(catalytic activity);GO:0004114(3',5'-cyclic-nucleotide phosphodiesterase activity);GO:0005516(calmodulin binding);GO:0016787(hydrolase activity)	Mm.390792	TC1590871	ENSMUST00000023132
AK004811	845.279	179.875	1072.35	845.652	617.834	139.877	284.177	115.571	Krt80	Mus musculus adult male lung cDNA, RIKEN full-length enriched library, clone:1200016G03 product:weakly similar to KERATIN TYPE II (FRAGMENT) [Ovis sp], full insert sequence.	chr15	101180001	101195009		GO:0005882(intermediate filament)	GO:0005198(structural molecule activity)	Mm.440055	TC1611430
AK004814	134.598	154.761	132.332	128.275	143.188	61.455	128.761	274.066	Qars	Mus musculus adult male lung cDNA, RIKEN full-length enriched library, clone:1200016L19 product:GLUTAMINYL-TRNA SYNTHETASE (EC 6.1.1.18) (GLUTAMINE--TRNA LIGASE) (GLNRS) homolog [Homo sapiens], full insert sequence.	chr9	108410404	108418267	GO:0006412(translation);GO:0006424(glutamyl-tRNA aminoacylation);GO:0006916(anti-apoptosis)	GO:0017101(aminoacyl-tRNA synthetase multienzyme complex)	GO:0000166(nucleotide binding);GO:0003723(RNA binding);GO:0004812(aminoacyl-tRNA ligase activity);GO:0004818(glutamate-tRNA ligase activity);GO:0004819(glutamine-tRNA ligase activity);GO:0005524(ATP binding);GO:0016874(ligase activity);GO:0019901(protein kinase binding)	Mm.272427	TC1574011///TC1691344///NP1291520	ENSMUST00000006838
AK004821	136.711	230.002	224.94	104.295	80.8984	325.156	179.229	185.62	Pvrl4	Mus musculus adult male lung cDNA, RIKEN full-length enriched library, clone:1200017F15 product:NECTIN 4 homolog [Homo sapiens], full insert sequence.	chr1	173300528	173318729	GO:0007155(cell adhesion);GO:0016337(cell-cell adhesion)	GO:0005912(adherens junction);GO:0016021(integral to membrane)	GO:0004872(receptor activity);GO:0005515(protein binding)	Mm.263414	TC1596147///TC1593372	ENSMUST00000006578
AK004835	1377.35	395.611	1171.33	1071.27	1889.44	525.796	146.292	514.746	Ssbp4	Mus musculus adult male lung cDNA, RIKEN full-length enriched library, clone:1210002E11 product:SINGLE STRANDED DNA BINDING PROTEIN-3 homolog [Homo sapiens], full insert sequence.	chr8	73121389	73132771		GO:0005634(nucleus)	GO:0003677(DNA binding);GO:0003697(single-stranded DNA binding);GO:0030528(transcription regulator activity)	Mm.6667	TC1636612	ENSMUST00000049908
AK004870	210.557	311.311	263.499	87.6854	280.486	105.963	377.906	450.063	1300003B13Rik	Mus musculus adult male liver cDNA, RIKEN full-length enriched library, clone:1300003B13 product:similar to MSZF13 (FRAGMENT) [Mus musculus], full insert sequence.	chr17	22561234	22593656	GO:0006355(regulation of transcription, DNA-dependent)	GO:0005622(intracellular);GO:0005634(nucleus)	GO:0003676(nucleic acid binding);GO:0008270(zinc ion binding);GO:0046872(metal ion binding)	Mm.30767	TC1581690	ENSMUST00000088763
AK004875	631.506	156.808	545.041	713.132	636.345	130.957	104.736	234.731	Cul2	Mus musculus adult male liver cDNA, RIKEN full-length enriched library, clone:1300003D18 product:cullin 2, full insert sequence.	chr18	3383238	3436372	GO:0006512(ubiquitin cycle);GO:0007049(cell cycle);GO:0030163(protein catabolic process)		GO:0005515(protein binding)	Mm.291707	TC1575534///TC1586154	ENSMUST00000025073
AK004885	319.236	136.328	290.968	461.583	205.158	150.518	183.914	74.5514	Gramd1a	Mus musculus adult male liver cDNA, RIKEN full-length enriched library, clone:1300003M23 product:hypothetical GRAM domain containing protein, full insert sequence.	chr7	31915145	31936069				Mm.27366	TC1572703
AK004891	137.876	141.446	163.634	91.6323	158.362	197.458	119.955	106.925	Adra1b	Mus musculus adult male liver cDNA, RIKEN full-length enriched library, clone:1300003P04 product:ADRENERGIC RECEPTOR, ALPHA 1B, full insert sequence.	chr11	43588107	43714712	GO:0007165(signal transduction);GO:0007186(G-protein coupled receptor protein signaling pathway);GO:0007512(adult heart development);GO:0007626(locomotory behavior);GO:0008542(visual learning);GO:0016049(cell growth);GO:0035265(organ growth);GO:0042593(glucose homeostasis);GO:0043278(response to morphine);GO:0045818(negative regulation of glycogen catabolic process);GO:0045819(positive regulation…	GO:0000299(integral to membrane of membrane fraction);GO:0016020(membrane);GO:0016021(integral to membrane)	GO:0001584(rhodopsin-like receptor activity);GO:0004871(signal transducer activity);GO:0004872(receptor activity);GO:0004930(G-protein coupled receptor activity);GO:0004935(adrenoceptor activity);GO:0004937(alpha1-adrenergic receptor activity)	Mm.39086	TC1583084	ENSMUST00000067258
AK004904	304.759	258	258.453	393.033	262.792	516.195	105.971	151.834	Lrrc28	Mus musculus adult male liver cDNA, RIKEN full-length enriched library, clone:1300004K21 product:RIKEN cDNA 2210012C09 gene, full insert sequence.	chr7	74658296	74790117			GO:0005515(protein binding)	Mm.31247	TC1588384///TC1576857///TC1747808///TC1590829	ENSMUST00000053950///ENSMUST00000032775
AK004932	367.327	120.332	390.643	306.884	404.453	140.438	75.3579	145.2	Gpt	Mus musculus adult male liver cDNA, RIKEN full-length enriched library, clone:1300007J06 product:weakly similar to ALANINE AMINOTRANSFERASE (EC 2.6.1.2) (GLUTAMIC--PYRUVIC TRANSAMINASE) (GPT) (GLUTAMIC--ALANINE TRANSAMINASE) [Rattus norvegicus], full insert sequence.	chr15	76527193	76530104	GO:0009058(biosynthetic process)		GO:0004021(alanine transaminase activity);GO:0008483(transaminase activity);GO:0016740(transferase activity);GO:0016769(transferase activity, transferring nitrogenous groups);GO:0030170(pyridoxal phosphate binding)	Mm.30130	TC1637339	ENSMUST00000023203
AK004941	580.944	483.697	522.424	539.859	680.549	181.641	175.813	1093.64	Spr	Mus musculus adult male liver cDNA, RIKEN full-length enriched library, clone:1300008E05 product:sepiapterin reductase, full insert sequence.	chr6	85083678	85087812	GO:0006729(tetrahydrobiopterin biosynthetic process);GO:0008152(metabolic process)		GO:0004757(sepiapterin reductase activity);GO:0016491(oxidoreductase activity)	Mm.28393	NP749352	ENSMUST00000045986
AK004959	952.72	125.134	804.655	705.886	1347.62	138.366	162.047	74.988	Yipf2	Mus musculus adult male liver cDNA, RIKEN full-length enriched library, clone:1300010K09 product:RIKEN cDNA 1300010K09 gene, full insert sequence.	chr9	21393125	21397258		GO:0016020(membrane);GO:0016021(integral to membrane);GO:0030133(transport vesicle)		Mm.178115	TC1713580///TC1582788	ENSMUST00000078572
AK004965	198.976	158.698	199.015	177.321	220.592	155.061	204.068	116.965	Trfr2	Mus musculus adult male liver cDNA, RIKEN full-length enriched library, clone:1300011K05 product:transferrin receptor 2, full insert sequence.	chr5	138011096	138028709	GO:0006508(proteolysis);GO:0006783(heme biosynthetic process);GO:0006879(iron ion homeostasis)	GO:0016020(membrane);GO:0016021(integral to membrane)	GO:0004325(ferrochelatase activity);GO:0004872(receptor activity);GO:0004998(transferrin receptor activity);GO:0008233(peptidase activity)	Mm.21757	TC1759603	ENSMUST00000031729
AK004969	1841.87	97.339	1033.66	2392.65	2099.3	129.41	62.3307	100.276	Nedd4l	Mus musculus adult male liver cDNA, RIKEN full-length enriched library, clone:1300012C07 product:neural precursor cell expressed, developmentally down-regulated gene 4b, full insert sequence.	chr18	65185579	65372961	GO:0006464(protein modification process);GO:0006512(ubiquitin cycle)	GO:0005622(intracellular)	GO:0004842(ubiquitin-protein ligase activity);GO:0016874(ligase activity)	Mm.98668	TC1634149///NP1313939	ENSMUST00000080418
AK004987	155.775	286.899	202.907	124.048	140.369	540.788	246.955	72.9535	Mkks	Mus musculus adult male liver cDNA, RIKEN full-length enriched library, clone:1300013E18 product:McKusick-Kaufman syndrome protein, full insert sequence.	chr2	136699799	136716914	GO:0006457(protein folding);GO:0007286(spermatid development);GO:0007608(sensory perception of smell);GO:0009296(flagellum biogenesis);GO:0035058(sensory cilium biogenesis);GO:0035176(social behavior);GO:0044267(cellular protein metabolic process);GO:0045494(photoreceptor cell maintenance);GO:0050910(detection of mechanical stimulus during sensory perception of sound)	GO:0005622(intracellular)	GO:0000166(nucleotide binding);GO:0005515(protein binding);GO:0005524(ATP binding);GO:0051082(unfolded protein binding)	Mm.272570	TC1672437///TC1590612	ENSMUST00000028730
AK005002	2212.86	235.702	1473.56	2778.16	2386.85	116.866	225.905	364.335	Stau1	Mus musculus adult male liver cDNA, RIKEN full-length enriched library, clone:1300014G04 product:staufen (RNA binding protein) homolog 1 (Drosophila), full insert sequence.	chr2	166773772	166821799	GO:0008298(intracellular mRNA localization)	GO:0005622(intracellular);GO:0005783(endoplasmic reticulum);GO:0030529(ribonucleoprotein complex)	GO:0003723(RNA binding);GO:0003725(double-stranded RNA binding);GO:0005515(protein binding)	Mm.73276	TC1577120	ENSMUST00000049412
AK005009	132.578	258.264	139.418	112.512	145.803	549.3	118.821	106.67	Pabpc1	Mus musculus adult male liver cDNA, RIKEN full-length enriched library, clone:1300015A08 product:poly A binding protein, cytoplasmic 1, full insert sequence.	chr15	36533250	36538717	GO:0006397(mRNA processing);GO:0008380(RNA splicing);GO:0016071(mRNA metabolic process)	GO:0005681(spliceosome);GO:0005737(cytoplasm)	GO:0000166(nucleotide binding);GO:0003676(nucleic acid binding);GO:0003723(RNA binding);GO:0008143(poly(A) binding)	Mm.371570	TC1715122///TC1587736
AK005012	2110.88	296.806	2900.23	1794.34	1638.07	158.296	349.947	382.176	Dnm2	Mus musculus adult male liver cDNA, RIKEN full-length enriched library, clone:1300015B16 product:dynamin 2, full insert sequence.	chr9	21229388	21312198	GO:0006897(endocytosis)	GO:0005874(microtubule)	GO:0000166(nucleotide binding);GO:0003774(motor activity);GO:0003924(GTPase activity);GO:0005515(protein binding);GO:0005525(GTP binding);GO:0016787(hydrolase activity)	Mm.433257	TC1581958///TC1676473///TC1778459	ENSMUST00000072362
AK005028	219.954	150.627	209.426	244.491	205.946	136.264	163.473	152.144	Zbtb20	Mus musculus adult male liver cDNA, RIKEN full-length enriched library, clone:1300017A20 product:zinc finger protein 288, full insert sequence.	chr16	43247396	43619183	GO:0006350(transcription);GO:0006355(regulation of transcription, DNA-dependent)	GO:0005622(intracellular);GO:0005634(nucleus)	GO:0003677(DNA binding);GO:0005515(protein binding);GO:0008270(zinc ion binding);GO:0046872(metal ion binding)	Mm.440824///Mm.441121	TC1589935///TC1582802///TC1582715	ENSMUST00000079441///ENSMUST00000033479
AK005033	1538.33	338.632	1479.08	2277.04	858.864	259.848	262.237	493.809	Ppp2r2d	Mus musculus adult male liver cDNA, RIKEN full-length enriched library, clone:1300017E19 product:PROTEIN PHOSPHATASE 2A B REGULATORY SUBUNIT DELTA ISOFORM homolog [Mus musculus], full insert sequence.	chr7	146038277	146074739	GO:0007165(signal transduction)	GO:0000159(protein phosphatase type 2A complex)	GO:0008601(protein phosphatase type 2A regulator activity)	Mm.258739	TC1576786	ENSMUST00000041097
AK005034	251.847	303.036	143.875	242.806	368.861	280.989	211.869	416.249	Polr3e	Mus musculus adult male liver cDNA, RIKEN full-length enriched library, clone:1300017G17 product:sex-lethal interactor homolog (Drosophila), full insert sequence.	chr7	128061330	128089762	GO:0006350(transcription);GO:0008150(biological_process)	GO:0005575(cellular_component);GO:0005634(nucleus)	GO:0003674(molecular_function);GO:0003899(DNA-directed RNA polymerase activity);GO:0016740(transferase activity);GO:0016779(nucleotidyltransferase activity)	Mm.193632	TC1616006///TC1593861	ENSMUST00000033173
AK005046	480.182	196.62	387.401	370.296	682.85	189.312	285.445	115.103	1300018I17Rik	Mus musculus adult male liver cDNA, RIKEN full-length enriched library, clone:1300018I17 product:similar to COILED-COIL PROTEIN [Homo sapiens], full insert sequence.	chr8	125766255	125778076				Mm.276193	TC1576467	ENSMUST00000036478
AK005057	275.653	159.166	410.046	270.571	146.341	98.5807	114.018	264.9	Chka	Mus musculus adult male liver cDNA, RIKEN full-length enriched library, clone:1300019C14 product:choline kinase, full insert sequence.	chr19	3851772	3894367	GO:0006656(phosphatidylcholine biosynthetic process)		GO:0000166(nucleotide binding);GO:0004103(choline kinase activity);GO:0004104(cholinesterase activity);GO:0004305(ethanolamine kinase activity);GO:0004674(protein serine/threonine kinase activity);GO:0005524(ATP binding);GO:0016301(kinase activity);GO:0016740(transferase activity);GO:0042803(protein homodimerization activity)	Mm.225505	TC1777571///TC1644750///TC1587993///TC1730144	ENSMUST00000072055
AK005092	122.647	307.459	131.12	125.576	111.246	634.554	104.799	183.025	Cend1	Mus musculus adult male cerebellum cDNA, RIKEN full-length enriched library, clone:1500001H12 product:BM88 antigen, full insert sequence.	chr7	148612349	148615252	GO:0008150(biological_process)	GO:0016020(membrane);GO:0016021(integral to membrane)	GO:0003674(molecular_function)	Mm.87027	NP207192	ENSMUST00000084436
AK005093	329.369	130.649	233.518	433.413	321.175	145.848	111.777	134.323	Etohi1	Mus musculus adult male cerebellum cDNA, RIKEN full-length enriched library, clone:1500001I20 product:ethanol induced 1, full insert sequence.	chr2	177757988	177767202
AK005131	131.79	261.477	122.593	156.382	116.397	164.381	364.372	255.68	Mrps15	Mus musculus adult male cerebellum cDNA, RIKEN full-length enriched library, clone:1500003E24 product:mitochondrial ribosomal protein S15, full insert sequence.	chr4	125724171	125729508	GO:0006412(translation)	GO:0005622(intracellular);GO:0005739(mitochondrion);GO:0005763(mitochondrial small ribosomal subunit);GO:0005840(ribosome);GO:0030529(ribonucleoprotein complex)	GO:0003735(structural constituent of ribosome)	Mm.195628	TC1661237///TC1714458	ENSMUST00000030675
AK005135	745.551	168.114	640.903	778.231	817.518	286.389	120.185	97.7677	Tmem179b	Mus musculus adult male cerebellum cDNA, RIKEN full-length enriched library, clone:1500003K22 product:unclassifiable, full insert sequence.	chr19	8847018	8848932				Mm.45155	TC1650641///TC1579946	ENSMUST00000010249
AK005193	192.642	1271.14	242.886	148.718	186.322	2071.66	503.239	1238.52	Tatdn3	Mus musculus adult male cerebellum cDNA, RIKEN full-length enriched library, clone:1500010M24 product:hypothetical Metallo-dependent hydrolases structure containing protein, full insert sequence.	chr1	192869716	192886783			GO:0016787(hydrolase activity)	Mm.237188	TC1583070	ENSMUST00000085633
AK005202	424.241	135.925	341.393	489.572	441.757	100.317	107.983	199.476	Ppih	Mus musculus adult male cerebellum cDNA, RIKEN full-length enriched library, clone:1500011D08 product:U-SNRNP-ASSOCIATED CYCLOPHILIN (EC 5.2.1.8) homolog [Homo sapiens], full insert sequence.	chr4	118972615	118993084	GO:0006397(mRNA processing);GO:0006457(protein folding);GO:0008380(RNA splicing)	GO:0005634(nucleus);GO:0005681(spliceosome)	GO:0003755(peptidyl-prolyl cis-trans isomerase activity);GO:0016853(isomerase activity)	Mm.380651///Mm.304080	TC1590365///TC1763031	ENSMUST00000056458///ENSMUST00000081343
AK005228	96.9618	260.138	73.7081	102.621	114.556	360.089	265.43	154.895	Iltifb	Mus musculus adult male cerebellum cDNA, RIKEN full-length enriched library, clone:1500012D04 product:unclassifiable, full insert sequence.	chr10	117726685	117730277
AK005230	313.817	254.847	464.184	298.957	178.31	265.789	84.2938	414.458	Rab2b	Mus musculus adult male cerebellum cDNA, RIKEN full-length enriched library, clone:1500012D09 product:similar to RAS-RELATED PROTEIN RAB-2 [Mus musculus], full insert sequence.	chr14	52881440	52899004	GO:0006810(transport);GO:0006888(ER to Golgi vesicle-mediated transport);GO:0007264(small GTPase mediated signal transduction);GO:0015031(protein transport)	GO:0005783(endoplasmic reticulum);GO:0016020(membrane)	GO:0000166(nucleotide binding);GO:0005525(GTP binding)	Mm.32870	NP358502	ENSMUST00000022765
AK005236	298.229	146.138	248.053	395.159	251.474	187.501	170.286	80.6268	Pex11b	Mus musculus adult male cerebellum cDNA, RIKEN full-length enriched library, clone:1500012K15 product:peroxisomal biogenesis factor 11b, full insert sequence.	chr3	96439596	96448647	GO:0007031(peroxisome organization and biogenesis);GO:0016559(peroxisome fission)	GO:0005739(mitochondrion);GO:0005777(peroxisome);GO:0005778(peroxisomal membrane);GO:0016020(membrane);GO:0016021(integral to membrane)	GO:0005515(protein binding)	Mm.20901	TC1575732	ENSMUST00000048766
AK005255	559.154	279.99	841.459	392.762	443.241	185.103	521.01	133.859	Zdhhc16	Mus musculus adult male cerebellum cDNA, RIKEN full-length enriched library, clone:1500015N03 product:PP3774 homolog [Homo sapiens], full insert sequence.	chr19	42012092	42018587	GO:0006915(apoptosis)	GO:0005783(endoplasmic reticulum);GO:0016020(membrane);GO:0016021(integral to membrane)	GO:0008270(zinc ion binding);GO:0008415(acyltransferase activity);GO:0016740(transferase activity);GO:0046872(metal ion binding)	Mm.20387	TC1578569	ENSMUST00000026154
AK005256	813.215	409.729	589.608	780.458	1069.58	486.846	290.612	451.728	Snrpa1	Mus musculus adult male cerebellum cDNA, RIKEN full-length enriched library, clone:1500015N06 product:small nuclear ribonucleoprotein polypeptide A', full insert sequence.	chr7	73205454	73219470	GO:0006397(mRNA processing);GO:0008380(RNA splicing)	GO:0005634(nucleus);GO:0005681(spliceosome);GO:0030529(ribonucleoprotein complex)	GO:0003723(RNA binding);GO:0005515(protein binding)	Mm.22362	TC1649502	ENSMUST00000032723
AK005261	662.716	766.227	475.722	795.394	717.032	1554.27	206.346	538.063	Gtf3c6	Mus musculus adult male cerebellum cDNA, RIKEN full-length enriched library, clone:1500016G02 product:similar to CDA020 [Homo sapiens], full insert sequence.	chr10	39969008	39977466				Mm.64104	TC1578149///TC1610766	ENSMUST00000019982
AK005275	94.77	258.817	105.053	64.3778	114.879	258.273	303.089	215.088	1500017E21Rik	Mus musculus adult male cerebellum cDNA, RIKEN full-length enriched library, clone:1500017E21 product:unclassifiable, full insert sequence.	chr19	36688541	36780131
AK005295	257.742	802.849	229.376	280.625	263.226	1211.37	1115.76	81.4134	Sfrs13a	Mus musculus adult male cerebellum cDNA, RIKEN full-length enriched library, clone:1500019P14 product:FUS interacting protein (serine-arginine rich) 1, full insert sequence.	chr4	135412006	135414893	GO:0000244(assembly of spliceosomal tri-snRNP);GO:0000245(spliceosome assembly);GO:0000395(nuclear mRNA 5'-splice site recognition);GO:0006376(mRNA splice site selection);GO:0006397(mRNA processing);GO:0006406(mRNA export from nucleus);GO:0008380(RNA splicing);GO:0016482(cytoplasmic transport);GO:0045449(regulation of transcription);GO:0048025(negative regulation of nuclear mRNA splicing, via spl…	GO:0005634(nucleus);GO:0005654(nucleoplasm);GO:0005737(cytoplasm)	GO:0000166(nucleotide binding);GO:0003676(nucleic acid binding);GO:0003723(RNA binding);GO:0005515(protein binding);GO:0031202(RNA splicing factor activity, transesterification mechanism);GO:0050733(RS domain binding);GO:0051082(unfolded protein binding)	Mm.10229	TC1674650///TC1572594///TC1588108///TC1694207	ENSMUST00000097844///ENSMUST00000030437///ENSMUST00000102544
AK005301	166.269	145.942	166.633	123.473	208.7	119.311	139.25	179.264	Cisd2	Mus musculus adult male cerebellum cDNA, RIKEN full-length enriched library, clone:1500026J14 product:hypothetical protein, full insert sequence.	chr3	135072975	135086397				Mm.269993	TC1619875///TC1597595///NP1220779	ENSMUST00000029815
AK005305	302.848	423.738	260.1	300.257	348.186	484.399	444.254	342.562	1300002E11Rik	Mus musculus adult male cerebellum cDNA, RIKEN full-length enriched library, clone:1500026P21 product:unclassifiable, full insert sequence.	chr16	21794419	21809110
AK005316	248.329	319.889	261.502	224.51	258.974	460.485	346.945	152.235	Fam100a	Mus musculus adult male cerebellum cDNA, RIKEN full-length enriched library, clone:1500031H01 product:hypothetical protein, full insert sequence.	chr16	4874784	4879818				Mm.268895	TC1606689	ENSMUST00000037843
AK005330	270.443	712.325	251.244	345.662	214.425	1654.7	120.579	361.698	Zfp707	Mus musculus adult male cerebellum cDNA, RIKEN full-length enriched library, clone:1500031N24 product:hypothetical protein, full insert sequence.	chr15	75799614	75806295	GO:0006355(regulation of transcription, DNA-dependent)	GO:0005622(intracellular);GO:0005634(nucleus)	GO:0003676(nucleic acid binding);GO:0008270(zinc ion binding);GO:0046872(metal ion binding)	Mm.294295	TC1607662
AK005333	513.313	256.167	410.509	369.136	760.293	486	166.342	116.158	Pisd-ps3	Mus musculus adult male cerebellum cDNA, RIKEN full-length enriched library, clone:1500031O23 product:unclassifiable, full insert sequence.	chr11	3025790	3059573				Mm.247625	TC1671985///TC1576606	ENSMUST00000071829///ENSMUST00000081249
AK005362	184.064	172.889	131.735	180.662	239.794	196.411	98.0982	224.159	Rab3a	Mus musculus adult male cerebellum cDNA, RIKEN full-length enriched library, clone:1500035L16 product:RAB3A, member RAS oncogene family, full insert sequence.	chr8	73278618	73282506	GO:0006810(transport);GO:0006886(intracellular protein transport);GO:0006887(exocytosis);GO:0007264(small GTPase mediated signal transduction);GO:0015031(protein transport);GO:0017157(regulation of exocytosis)	GO:0008021(synaptic vesicle);GO:0016020(membrane)	GO:0000166(nucleotide binding);GO:0003924(GTPase activity);GO:0005515(protein binding);GO:0005525(GTP binding);GO:0008565(protein transporter activity)	Mm.5083	TC1624230
AK005381	150.606	544.608	207.881	96.9763	146.961	217.687	533.263	882.874	Cnrip1	Mus musculus adult male cerebellum cDNA, RIKEN full-length enriched library, clone:1500041B16 product:hypothetical protein, full insert sequence.	chr11	16951586	16955007			GO:0005515(protein binding)	Mm.425666	TC1636176///TC1599592///TC1578054	ENSMUST00000058159
AK005389	137.543	405.812	210.545	85.2789	116.805	813.354	185.577	218.505	Cts3	Mus musculus adult female placenta cDNA, RIKEN full-length enriched library, clone:1600000I23 product:CATHEPSIN-3 PRECURSOR homolog [Mus musculus], full insert sequence.	chr13	61665989	61671426	GO:0006508(proteolysis);GO:0008150(biological_process)	GO:0005575(cellular_component)	GO:0003674(molecular_function);GO:0008234(cysteine-type peptidase activity)	Mm.425843	TC1582050	ENSMUST00000054702
AK005395	200.375	1518.2	182.292	294.134	124.7	176.971	257.662	4119.98	1600002H07Rik	Mus musculus adult female placenta cDNA, RIKEN full-length enriched library, clone:1600002H07 product:hypothetical protein, full insert sequence.	chr17	24352000	24357714				Mm.23881	TC1588517	ENSMUST00000024930
AK005408	290.807	127.703	436.966	220.783	214.671	106.515	115.465	161.127	Ilkap	Mus musculus adult female placenta cDNA, RIKEN full-length enriched library, clone:1600009O09 product:similar to PROTEIN PHOSPHATASE 2C [Rattus norvegicus], full insert sequence.	chr1	93277615	93295360	GO:0006470(protein amino acid dephosphorylation)	GO:0008287(protein serine/threonine phosphatase complex)	GO:0000287(magnesium ion binding);GO:0003824(catalytic activity);GO:0004721(phosphoprotein phosphatase activity);GO:0004722(protein serine/threonine phosphatase activity);GO:0015071(protein phosphatase type 2C activity);GO:0016787(hydrolase activity);GO:0030145(manganese ion binding);GO:0046872(metal ion binding)	Mm.337240	TC1608052	ENSMUST00000027534
AK005414	97.4981	388.705	64.6955	102.025	125.774	180.642	315.664	669.81	1600010F14Rik	Mus musculus adult female placenta cDNA, RIKEN full-length enriched library, clone:1600010F14 product:unclassifiable, full insert sequence.	chr1	195033918	195080668
AK005418	125.009	676.496	129.725	143.335	101.965	716.753	234.492	1078.25	1600010M07Rik	Mus musculus adult female placenta cDNA, RIKEN full-length enriched library, clone:1600010M07 product:unclassifiable, full insert sequence.	chr7	117141890	117294716
AK005419	186.854	171.572	207.492	179.176	173.896	106.926	298.079	109.711	Cyb561d1	Mus musculus adult female placenta cDNA, RIKEN full-length enriched library, clone:1600010M23 product:RIKEN cDNA 1600010M23 gene, full insert sequence.	chr3	107998688	108003354	GO:0006118(electron transport);GO:0008150(biological_process)	GO:0005575(cellular_component);GO:0016021(integral to membrane)	GO:0003674(molecular_function)	Mm.246391	TC1612440
AK005420	2639.49	156.014	2253.3	3361.8	2303.35	203.97	68.0329	196.039	Npm1	Mus musculus adult female placenta cDNA, RIKEN full-length enriched library, clone:1600012A15 product:nucleophosmin 1, full insert sequence.	chr11	33054924	33063056	GO:0006886(intracellular protein transport);GO:0006913(nucleocytoplasmic transport);GO:0007098(centrosome cycle);GO:0007569(cell aging);GO:0008104(protein localization);GO:0008285(negative regulation of cell proliferation)	GO:0005634(nucleus);GO:0005730(nucleolus);GO:0005737(cytoplasm);GO:0005813(centrosome)	GO:0003676(nucleic acid binding);GO:0003677(DNA binding);GO:0003723(RNA binding);GO:0005515(protein binding);GO:0019843(rRNA binding);GO:0051059(NF-kappaB binding);GO:0051082(unfolded protein binding)	Mm.6343	TC1608387///TC1735613	ENSMUST00000075641
AK005421	174.967	272.767	267.472	62.7124	194.715	255.855	419.742	142.703	Prl7d1	Mus musculus adult female placenta cDNA, RIKEN full-length enriched library, clone:1600012A19 product:proliferin related protein, full insert sequence.	chr13	27800891	27808606		GO:0005576(extracellular region);GO:0005615(extracellular space)	GO:0005179(hormone activity)	Mm.3258	TC1581929///TC1638324	ENSMUST00000021776
AK005431	249.983	125.536	243.757	208.617	297.574	158.083	73.2678	145.258	Ttc23	Mus musculus adult female placenta cDNA, RIKEN full-length enriched library, clone:1600012K10 product:hypothetical Tetratricopeptide repeat (TPR) structure containing protein, full insert sequence.	chr7	74792326	74871460			GO:0005488(binding)	Mm.249356	TC1605494///TC1580662///TC1616691	ENSMUST00000032774
AK005436	178.941	263.039	281.007	75.1506	180.665	223.125	276.379	289.613	1600012P17Rik	Mus musculus adult female placenta cDNA, RIKEN full-length enriched library, clone:1600012P17 product:hypothetical protein, full insert sequence.	chr1	160897831	160910594				Mm.23138	TC1581878	ENSMUST00000062159
AK005445	3316.85	513.433	3829.95	4869.38	1251.21	460.598	967.243	112.459	Drap1	Mus musculus adult female placenta cDNA, RIKEN full-length enriched library, clone:1600013O07 product:2310074H19RIK PROTEIN (SIMILAR TO DR1-ASSOCIATED PROTEIN 1) (NEGATIVE COFACTOR 2 ALPHA) homolog [Mus musculus], full insert sequence.	chr19	5422823	5424474	GO:0000122(negative regulation of transcription from RNA polymerase II promoter);GO:0006350(transcription);GO:0006355(regulation of transcription, DNA-dependent)	GO:0005622(intracellular);GO:0005634(nucleus)	GO:0003677(DNA binding);GO:0003714(transcription corepressor activity);GO:0005515(protein binding);GO:0008134(transcription factor binding)	Mm.275446	TC1756654	ENSMUST00000025853
AK005453	131.972	120.861	124.354	187.227	84.3354	133.994	104.706	123.882	Prrg2	Mus musculus adult female placenta cDNA, RIKEN full-length enriched library, clone:1600014G02 product:proline-rich Gla (G-carboxyglutamic acid) polypeptide 2, full insert sequence.	chr7	52308976	52317792	GO:0008150(biological_process)	GO:0005576(extracellular region);GO:0005615(extracellular space);GO:0016020(membrane);GO:0016021(integral to membrane)	GO:0005509(calcium ion binding);GO:0005515(protein binding)	Mm.379098	TC1579937	ENSMUST00000007981
AK005461	281.668	334.599	137.222	532.926	174.857	73.2041	489.22	441.375	Tbc1d5	Mus musculus adult female placenta cDNA, RIKEN full-length enriched library, clone:1600014N05 product:hypothetical RabGAP/TBC domain containing protein, full insert sequence.	chr17	51056048	51318660		GO:0005622(intracellular)	GO:0005096(GTPase activator activity);GO:0005097(Rab GTPase activator activity)	Mm.120650	TC1625129///TC1595567///TC1583679///TC1691899	ENSMUST00000095246///ENSMUST00000097308
AK005477	211.497	228.309	179.124	122.948	332.417	372.94	101.6	210.386	Dlst	Mus musculus adult female placenta cDNA, RIKEN full-length enriched library, clone:1600017E01 product:DIHYDROLIPOAMIDE SUCCINYLTRANSFERASE COMPONENT OF 2-OXOGLUTARATE DEHYDROGENASE COMPLEX, MITOCHONDRIAL PRECURSOR (EC 2.3.1.61) (E2) (E2K) homolog [Rattus norvegicus], full insert sequence.	chr12	86471390	86472978	GO:0006099(tricarboxylic acid cycle);GO:0008152(metabolic process)	GO:0005739(mitochondrion);GO:0045252(oxoglutarate dehydrogenase complex)	GO:0004149(dihydrolipoyllysine-residue succinyltransferase activity);GO:0008415(acyltransferase activity);GO:0016740(transferase activity);GO:0031405(lipoic acid binding)	Mm.296221	TC1588684///TC1573196	ENSMUST00000053811///ENSMUST00000004911
AK005481	241.733	324.302	181.366	242.943	300.889	282.922	99.7563	590.228	LOC628147	Mus musculus adult female placenta cDNA, RIKEN full-length enriched library, clone:1600017I02 product:similar to KRUPPEL-RELATED ZINC FINGER PROTEIN F80-L [Mus musculus], full insert sequence.	chr2	175541325	175551383
[truncated: 22,613 more rows]

## Sheet: Box Plot
Box Plot The boxplot is a traditional method for visualizing the distribution of a dataset. They are most useful for comparing the distributions of several datasets. Here, a boxplot view is used to look at, and compare, the distributions of expression values for the samples or conditions in an experiment after normalization. Press Ctrl and rolling button of your mouse to zoom in.

[truncated: 2 more sheets: Scatter Plot, Hierarchical Clustering Map]
